# Supplementary material for: Body mass index and postoperative mortality in patients undergoing coronary artery bypass graft surgery plus valve replacement: a retrospective cohort study
Source: PeerJ. 2022 Jun 14;10:e13601. doi: 10.7717/peerj.13601 (PMC9205315; doi:10.7717/peerj.13601)
Supplement: Supplemental Information 2 [file peerj-10-13601-s002.xls]

## Sheet: datamerge
Prior surgery:0NO 1CABG 2VALVE 3OTHER	Cerebrovascular disease	Chronic renal failure	Diabetes	Smoking Yes	Body mass index	Sex	Age	RBC（U）	Pump time	Cross-clamp time	BNP	Bun	PH	EF	Yes.Mort Operative mortality	Operation time
3	NO	NO	NO	NO	21.2	Female	65	7.5	360	173	737	10.1	81	75	Yes	2.3
3	NO	NO	Yes	NO	22	Female	69	14	180	83	2362	4.7	24	66	NO	6.6
0	NO	NO	NO	Yes	26.5	Female	64	0	252	82		5.89	28	72	NO	6.75
0	NO	NO	NO	NO	24.4	Female	77	0	122	38	882	5.3	53	66	NO	4.3
0	NO	NO	NO	NO	24.3	Female	76	8.5	180	79	1381	7.8	110	66	NO	8.8
0	NO	NO	NO	NO	30.4	male	50	3.5	166	57		7.8	45	51	Yes	6.25
3	NO	NO	Yes	Yes	19.5	Female	66	6	181	40		10.3	63	53	NO	5.7
3	Yes	Yes	Yes	NO	28	Female	74	11	227	49	323	8.9	32	58	Yes	12.1
0	NO	NO	Yes	NO	31.6	male	62	7	136	62	127	5.08	41	54	Yes	2.3
0	NO	NO	NO	NO	23.7	male	78	22	121	74		10.3	51	75	NO	4.3
0	Yes	NO	NO	NO	20.4	male	65	5.5	198	91		11.54	31	63	NO	7.9
0	NO	NO	NO	NO	15	male	54	3.5	92	32		20.8	34	46	Yes	3.5
3	Yes	NO	NO	NO	24.6	Female	67	0	175	65		709	27	62	NO	6.5
0	NO	NO	NO	NO	20.3	male	67	5	144	40	175	6.9	41	65	NO	5.6
0	NO	NO	NO	NO	29.3	Female	69	3	98	45		7.1	41	57	NO	6.5
0	Yes	NO	Yes	NO	25.4	Female	67	2	205	38	100	6.3	80	47	NO	6
0	NO	NO	NO	NO	20	Female	78	17	150	65		5.7	46	47	NO	5.7
0	NO	NO	NO	NO	25.1	Female	71	0	102	40		11.6	35	60	NO	4
0	NO	NO	NO	NO	25.2	male	57	3	109	44	654	6.2	28	52	NO	4.2
0	NO	NO	NO	Yes	18.1	Female	54	3	111	80		8.7	40	66	NO	4.6
0	NO	NO	NO	NO	28	male	52	4.5	149	62		7.54	66	63	NO	4.8
0	Yes	NO	NO	Yes	22.8	Female	74	0	146	86	700	7.02	35	59	NO	5.4
0	NO	NO	NO	Yes	27.9	Female	61	0	118	33		7.3	45	49	NO	4.3
0	NO	NO	NO	NO	25.4	Female	64	0	172	35		5.7	35	48	NO	6
0	NO	NO	NO	Yes	23.6	Female	58	0	106	37		8.8	40	51	NO	5
0	NO	NO	NO	NO	28.5	male	53	2	136	56	277	9.7	34	65	NO	6.9
3	Yes	NO	NO	Yes	24.5	Female	72	8.5	157	46		4.7	45	31	NO	6.8
0	Yes	NO	NO	NO	22	male	70	5.5	189	100	651	7.9	39	70	NO	5.9
0	NO	NO	NO	NO	26.1	Female	68	4	138	83	575	4.84	28	60	NO	7.3
3	NO	NO	NO	NO	23.9	Female	49	6	144	63	1378	11.38	42	62	NO	5
3	NO	NO	NO	NO	23.4	male	68	4	147	86		5.6	41	65	NO	5.7
3	NO	Yes	Yes	NO	18.7	male	67	13	167	45	21893	5.32	33	62	NO	5.2
3	NO	Yes	NO	Yes	29.7	Female	54	0	152	111	1891	4.03	44	65	NO	6
0	NO	NO	NO	NO	22.3	Female	66	4	137	48		7.42	36	47	NO	4.5
3	NO	NO	NO	NO	24.7	male	57	15.5	184	55		5.61	33	72	NO	7.4
0	NO	NO	NO	Yes	24.6	male	52	0	190	84	292	8.9	62	75	NO	7.25
0	NO	NO	NO	NO	19.7	male	65	3	130	45		5.7	36	66	NO	4.75
0	NO	NO	NO	NO	27.3	Female	49	1.5	150	49		5.9	37	47	NO	6.3
0	NO	NO	NO	NO	27.9	Female	63	4	236	66	100	5.4	31	60	NO	8.7
0	Yes	Yes	NO	Yes	22.9	Female	77	4	218	78	5406	5.2	43	60	NO	7.1
0	NO	NO	NO	NO	24	male	70	9	146	106	1608	6.42	38	67	Yes	2.3
0	Yes	Yes	NO	NO	28.7	male	62	6	184	77		5.4	36	63	NO	5.9
0	NO	NO	NO	NO	27.7	Female	56	4.5	207	51		4.1	34	66	NO	8.7
0	NO	NO	NO	Yes	26.1	Female	57	3	240	60	338	4.22	30	35	NO	7.8
0	NO	Yes	Yes	NO	21.4	male	66	4	157	84		5.88	76	38	NO	5.7
0	Yes	NO	NO	NO	24.9	male	76	5	158	53		4.5	23	77	NO	6.3
0	NO	NO	Yes	NO	24.6	male	66	8.5	202	35		13	51	65	NO	5.1
0	NO	NO	NO	NO	17.3	Female	66	4	176	100	3076	8.1	33	72	NO	6.3
3	NO	NO	NO	NO	23	Female	65	3.5	288	27		8.59	28	40	NO	7.3
0	Yes	NO	Yes	NO	27.1	Female	65	0	126	63	219	4	29	68	NO	5.5
3	NO	NO	NO	NO	27	Female	58	3.5	157	68	564	9.81	36	61	NO	5.3
3	NO	NO	NO	NO	17.1	male	65	0	111	63		5.6	32	44	NO	5
0	NO	NO	NO	NO	22.4	Female	72	2	129	60	805	6.1	48	67	NO	2.7
0	NO	NO	NO	NO	23.1	Female	63	13.5	72	43		7.4	27	66	NO	2.3
3	NO	NO	Yes	Yes	23.8	Female	65	0	160	58	624	4.69	49	64	NO	9
0	NO	NO	NO	NO	16.3	Female	69	7.5	198	99	100	5.1	33	67	NO	6
	NO	NO	Yes	NO	27.3	Female	42	4.5	195	94		8.45	89	64	NO	3
3	Yes	NO	NO	Yes	29.3	Female	68	5.5	174	33	5754	7.3	32	70	NO	8.1
0	NO	NO	NO	NO	24.2	Female	70	4	205	64	2748	7.68	31	65	NO	6.5
0	NO	NO	NO	NO	20.4	Female	67	3.5	104	40		10.1	33	64	NO	4.7
0	NO	NO	Yes	NO	28.6	Female	48	3	173	37	1381	8.7	30	58	NO	6.8
0	NO	NO	NO	NO	25.1	Female	51	2	116	44		5.6	16	60	NO	14
3	NO	NO	NO	Yes	22.4	Female	69	0	147	60		11.5	67	67	NO	5.3
0	NO	NO	NO	Yes	20.1	Female	54	4	109	51	19	6.8	50	67	NO	5.2
0	Yes	NO	NO	NO	23.5	Female	75	4	201	70	4653	4	38	64	NO	6.7
3	NO	NO	NO	NO	17.9	male	63	7	196	40		5.8	26	70	NO	7.1
3	NO	Yes	NO	NO	20	Female	60	8	140	45	10200	7.46	29	63	NO	6.5
0	Yes	NO	NO	Yes	21.1	Female	58	6	230	45	1201	10.12	31	61	NO	7.1
0	Yes	NO	NO	NO	24.2	male	57	0	247	170	651	3.96	42	53	NO	7
0	NO	NO	Yes	NO	22	Female	68	4	103	57		4.4	57	52	NO	4.1
3	Yes	NO	NO	NO	28.5	Female	77	5	153	69	2903	5.9	32	65	NO	5.5
0	NO	NO	NO	Yes	23.9	Female	68	4	117	53		6.8	35	67	NO	4.8
0	NO	NO	NO	NO	27	male	68	0	148	51		6.9	43	39	NO	3
0	NO	NO	NO	NO	28.3	Female	47	8	217	36	811	6.2	45	67	NO	7.7
0	NO	NO	NO	NO	21.8	male	68	8	180	135	1916	6.01	20	72	NO	7
3	NO	NO	NO	NO	25.3	male	68	0	180	110		5.2	33	53	NO	6
0	NO	NO	NO	NO	24.4	male	62	1	185	80	1544	7.2	45	63	NO	5.7
3	NO	NO	NO	NO	26	Female	60	10.5	140	81		13	33	71	NO	2.3
0	NO	Yes	NO	NO	24.6	Female	55	5	229	58		6.26	26	62	NO	7.4
0	NO	NO	NO	NO	23.9	Female	54	0	81	41		5.9	31	71	NO	2.5
0	Yes	NO	NO	NO	20.7	male	73	1.5	154	42	1270	4.4	35	57	NO	4.7
0	Yes	NO	NO	Yes	22.2	Female	61	5	205	62	511	8.8	35	72	NO	7.7
0	Yes	NO	Yes	NO	25.3	male	72	3	106	37	306	4.7	29	68	Yes	4.7
0	NO	NO	NO	NO	19.5	male	63	10.5	316	149		6.5	25	67	Yes	8.2
0	Yes	NO	NO	NO	23	Female	56	0	109	60	100	3.7	43	61	NO	5.2
0	NO	NO	NO	NO	21.4	Female	66	0	122	51		5.6	34	48	NO	5.67
0	NO	Yes	NO	Yes	24.8	Female	56	4	203	79		3.08	33	70	NO	6.4
0	Yes	Yes	NO	NO	20	male	51	0	66	36		6.1	29	64	NO	2.3
0	NO	NO	NO	NO	20.8	Female	55	4	193	145		8.1	33	70	NO	5.7
0	NO	NO	NO	NO	22.8	male	55	0	120	82		15.4	39	76	NO	2.3
0	NO	NO	NO	NO	27.6	Female	63	2	126	62	100	5.45	26	72	NO	5
0	Yes	NO	Yes	NO	20.5	Female	77	3.5	156	79		6.9	55	62	Yes	4.5
3	NO	NO	NO	NO	22.7	male	63	7.5	160	117	50	9.07	32	51	NO	9.4
0	Yes	NO	NO	NO	23.3	male	66	3	155	80		8.12	82	42	NO	7.7
0	NO	NO	Yes	NO	26.1	Female	62	3	148	76	880	8.33	33	64	NO	5.8
0	NO	NO	NO	NO	24	male	65	6	138	58	966	5.1	44	58	NO	5.8
0	NO	NO	Yes	NO	20.2	male	63	10.5	100	60		3.6	61	70	NO	6.4
0	NO	NO	NO	NO	16.8	Female	65	0	177	85		11.21	31	62	NO	5.4
3	NO	NO	NO	NO	25.9	Female	51	6	186	50	752	8.3	33	64	NO	5.5
0	NO	NO	NO	NO	22.2	male	53	3	135	77	128	8	21	64	NO	5.1
0	NO	NO	NO	NO	20	Female	67	7.5	180	135	6379		1	69	NO	6.9
0	NO	NO	NO	NO	22.1	male	60	2	78	49		10.08	31	69	NO	3.7
0	NO	NO	NO	Yes	26.6	Female	65	5.5	110	75			1	47	Yes	4.8
0	NO	NO	Yes	Yes	26.5	Female	49	0	153	54		6	29	74	NO	6.2
0	NO	NO	NO	NO	22.5	male	68	1	126	77		8.86	32	57	NO	6.8
0	NO	NO	NO	Yes	23.4	Female	64	4	241	85		6.92	36	67	NO	7.5
3	Yes	NO	NO	Yes	24.3	Female	56	2.5	187	109	6142	438	47	58	NO	7.2
0	NO	NO	NO	NO	27.1	male	64	3	102	45		8.01	53	51	NO	4.75
0	NO	Yes	NO	NO	19.5	male	66	8.5	133	37		7.37	31	64	NO	4.5
0	NO	NO	NO	NO	21.3	Female	62	2	169	54	596	5.97	51	71	NO	5.3
0	NO	NO	NO	NO	20	Female	70	4	117	53			1	43	NO	2.3
0	NO	NO	Yes	NO	20.7	male	61	3	120	71		5.8	47	66	NO	2.5
0	NO	NO	NO	NO	23.1	male	50	0	153	60		5.2	12	74	NO	5.6
0	NO	NO	NO	Yes	16	Female	69	3	139	66	3071	7.9	34	57	NO	4.5
0	NO	NO	NO	NO	22.2	Female	76	12	143	36	945	5.7	59	67	NO	2.8
0	NO	NO	NO	NO	19.4	male	62	3	103	47		112.43	39	62	NO	2.3
3	NO	NO	NO	NO	20.8	male	62	0	176	104		5.3	40	39	NO	6.2
3	NO	Yes	NO	NO	21.4	male	77	7	182	61	1275	5.5	27	67	NO	6
0	Yes	NO	NO	NO	25.2	Female	65	4	174	38	100	5.8	31	64	Yes	9
3	Yes	NO	NO	Yes	20.3	Female	67	1.5	204	37	615	5.2	27	68	NO	6.3
2	Yes	NO	NO	NO	23.7	Female	76	13	190	87		6.96	49	71	NO	6.4
0	NO	NO	NO	NO	22.7	male	65	0	143	37	1048	10.5	57	76	NO	5
0	Yes	NO	NO	NO	17.4	Female	71	4	145	63	720	3.15	64	61	Yes	5.2
0	NO	NO	NO	NO	23.1	male	68	4	132	44		61	34	61	NO	4.8
0	NO	NO	NO	NO	20	Female	18	0	178	146		5.7	42	60	NO	2.3
0	NO	NO	NO	NO	19.5	male	56	4	87	55		10.8	75	53	NO	6.7
0	NO	NO	NO	NO	23.1	Female	57	3	161	59	3831	11.3	80	65	NO	4.5
0	NO	NO	NO	NO	18.5	Female	78	4	167	63		4.7	48	35	NO	5.3
3	NO	Yes	Yes	NO	27.6	male	69	4	189	111	2829	6.8	81	71	NO	5.2
0	NO	NO	NO	NO	25.6	male	59	3	174	36	3692	5.2	30	66	NO	5.3
0	NO	NO	NO	NO	22.1	Female	62	6	114	51	223	6.7	41	59	NO	4.4
3	NO	NO	NO	Yes	21.5	Female	66	4	131	68		8.2	41	72	NO	5
0	NO	NO	NO	NO	19.8	Female	61	4	60	30		8.1	32	75	NO	2.3
3	NO	NO	Yes	Yes	23.2	Female	70	4	130	66	494	12.88	31	53	NO	7.1
0	Yes	NO	NO	NO	27.1	Female	71	15.5	218	163	5850	3.3	33	71	NO	7.4
0	NO	NO	Yes	Yes	23.4	Female	55	12	149	43	160	12.57	27	78	NO	5
0	NO	NO	NO	NO	22.9	Female	68	8	131	49	106	7.8	32	73	NO	6
0	NO	NO	NO	NO	26.5	male	53	0	92	39		9.82	99	61	NO	3.2
0	Yes	NO	NO	Yes	23.5	Female	74	3	243	122		7	28	57	NO	2.3
0	Yes	NO	NO	NO	22.4	Female	54	0	145	40		11	13	59	NO	2.3
0	NO	NO	NO	Yes	15.6	Female	61	11	183	88	2201	8.3	47	54	NO	7.3
0	NO	NO	NO	NO	24.9	male	57	3.5	115	65	1140	7.3	34	56	NO	6.8
0	NO	NO	NO	NO	23	male	61	2	149	40	684	7.1	40	62	NO	5.8
0	NO	NO	NO	NO	22.9	Female	62	8	205	63		9.4	81	64	NO	7.7
0	NO	NO	NO	Yes	29.7	Female	47	6	146	53	1050	12.7	32	69	NO	6.3
2	NO	NO	Yes	NO	27	Female	68	4	120	35	607	11.6	48	63	NO	7
0	NO	NO	NO	NO	28.6	male	63	4	110	31	1600	14.55	23	70	NO	6.3
0	NO	NO	Yes	NO	24.8	Female	63	3.5	174	58	349	11.82	32	63	NO	6.75
0	NO	NO	NO	NO	21	Female	70	3	233	37	4016	9.48	34	46	NO	8.2
0	NO	NO	NO	NO	27.8	Female	63	4	138	52	6730	16.39	24	44	NO	5.9
0	NO	NO	NO	NO	22.8	Female	62	2	102	34		22.06	25	62	NO	5.1
0	Yes	NO	Yes	NO	32	male	50	4	182	55		7.57	22	68	Yes	7.3
0	NO	NO	NO	NO	21.5	male	47	2	123	63		6.5	36	68	NO	6.3
3	NO	NO	NO	NO	23	Female	64	6	2.5	107	18.19	12.14	110	37	NO	8.9
0	NO	NO	NO	NO	20.8	Female	78	8.5	125	42		12.89	19	60	NO	6.5
0	Yes	NO	NO	NO	30	Female	51	3.5	136	64		13.53	32	58	Yes	5
3	NO	NO	NO	NO	21.8	Female	50	2	102	70		21.57	70	50	NO	4.8
0	NO	NO	NO	NO	24.1	Female	65	19	175	112		27.66	26	66	Yes	6.8
3	Yes	NO	NO	NO	25.8	Female	68	4	116	74		13.76	26	72	NO	6.7
0	NO	NO	NO	NO	20.6	Female	62	14.5	196	139	3540	13.47	50	62	NO	8.9
0	NO	NO	NO	NO	28.5	Female	56	0	115	47		12.05	30	64	NO	5.5
0	NO	NO	NO	NO	19.2	male	82	3	111	48	2387	13.01	62	71	NO	4.3
0	NO	NO	NO	Yes	21.4	Female	67	10	240	74		10.8	55	60	NO	8.1
0	NO	NO	NO	Yes	25.7	Female	61	3	195	95		15.47	26	59	NO	7
0	NO	NO	NO	NO	19.9	male	71	4.5	184	55		9.48	53	68	NO	6.2
0	NO	NO	Yes	NO	22	Female	67	4	193	53		13.36	38	59	NO	7
0	NO	NO	NO	NO	22	Female	73	3	123	54	1941	10	43	58	NO	7.6
0	NO	NO	NO	NO	22.9	Female	57	1.5	168	75		9.16	28	70	NO	6.9
0	NO	NO	NO	NO	27	Female	63	3	95	47	594	11	29	50	NO	4
0	NO	NO	NO	NO	20.4	male	70	3	146	64		9.49	51	44	NO	5.9
2	NO	NO	NO	NO	25.7	Female	75	3	193	78	1120	11.71	50	44	NO	7.9
0	NO	NO	NO	NO	16.9	male	69	12	214	102	7411	17.25	38	43	Yes	8
0	NO	NO	NO	NO	26.8	Female	70	2	116	63	840	12.96	25	73	NO	4.9
0	NO	NO	NO	NO	26.8	Female	70	8	159	64		12.96	25	73	NO	4.9
0	NO	NO	NO	NO	30.1	Female	43	0	172	210	713	16.13	42	53	Yes	10.3
0	NO	NO	NO	NO	29.4	Female	72	2	155	74		15.04	51	57	Yes	17.6
0	NO	NO	NO	NO	30	Female	67	2	202	96		7.25	50	53	Yes	5.8
0	NO	NO	NO	NO	24.2	Female	69	4	120	77	1410	12.23	43	66	NO	4.5
3	NO	NO	NO	NO	23.2	Female	72	6	195	52	3523	19.65	33	56	NO	7.5
0	NO	NO	NO	NO	22.8	male	75	10	192	90	1420	12.11			NO	7.4
0	NO	NO	NO	NO	21.2	male	52	3.5	133	45	2546	5.65	33	72	NO	7.3
3	NO	NO	NO	NO	26.1	Female	61	0	137	63	1388	14.57	24	37	NO	8.1
0	NO	NO	NO	NO	17.6	male	70	5.5	161	65	2654	15.53	41	74	NO	5.7
3	NO	NO	NO	NO	18.6	Female	68	14.5	270	73	2540	12.88	31	70	NO	8.4
0	NO	NO	NO	NO	19	Female	56	4	174	124	930	14.08	56	69	NO	5.1
0	NO	NO	NO	NO	25.3	Female	57	3	236	56	849	10.71	35	68	NO	6.5
0	NO	NO	NO	NO	25.4	Female	55	3.5	150	97		8.36	57	71	NO	7.1
0	NO	NO	NO	NO	22	Female	56	6	164	100	410	7.44	24	63	NO	7.1
0	NO	2	NO	NO	22.9	male	70	3	155	88	3010	12.36	89	69	NO	5.7
0	NO	NO	NO	NO	22	male	67	2			909	19.13	12	48	NO	5.6
0	NO	NO	Yes	NO	23	male	73	10.5	2.3	120	568	14.49	29	69	NO	7.4
0	NO	NO	NO	NO	24.3	male	72	6.5				12.03	31	63	NO	5.5
0	NO	NO	NO	Yes	22.3	Female	58	6.5	144	42	259		29	56	NO	7.3
0	NO	NO	NO	NO	24.8	Female	64	2			2960		42	49	NO	7
0	NO	NO	NO	NO	17.3	male	69	8	57	57	8580		35	46	NO	33
0	Yes	NO	NO	NO	28.4	male	65	2.5	157	56	1400		45	62	NO	6.9
3	NO	NO	NO	NO	19	Female	66	9.5	147	98	1290		41	73	NO	5.2
0	Yes	NO	NO	NO	23.3	male	70	10	122	89	5730		32	66	NO	7.3
0	NO	NO	NO	NO	21	male	73	6	120	43	4090		46	46	NO	5.6
0	NO	NO	NO	NO	20.7	male	80	7			647		39	47	NO	6.1
0	NO	NO	NO	NO	25	Female	57	0	124	46	104		63	68	NO	4.4
0	NO	Yes	NO	NO	20.8	male	67	8	172	35	7196		45	46	NO	7.6

## Sheet: Inclusion&exclusion criteria
SID	AAA：1.avr2.mvr2.dvr	symptom other：0NO 1YES	Chest pain：0NO 1YES	symptom Heart failure:0NO 1YES	BingShiTime(Day)	Myocardial infarction timing:0NO 1,21+ days ago 2,8-21 days ago 3,1-7 days ago 4, <24 h	NYHA class:0,IV class 1,I II III class	Interval from prior PCI to surgery:0,NO 1,PCI>6 h 2, PCI<=6h	Prior surgery:0NO 1CABG 2VALVE 3OTHER	Preoperative IABP:0NO 1YES	Resuscitation:0NO 1YES	Cardiogenic shock:0NO 1YES	Congestive heart failure:0NO 1YES	Angina:0NO 1YES	SBE:0NO 1YES	CVA timing:0NO 1,>2 wk 2,<2 wk	Cerebrovascular disease:0NO 1YES	Chronic lung disease:0NO 1,Moderate 2,Severe	COPD:0NO 1YES	Severe asthma:0NO 1YES	Peptic ulceration:0NO 1YES	Immunosuppressive treatment:0NO 1YES	Peripheral artery disease:0NO 1YES	Chronic renal failure:0NO 1YES	Diabetes:0NO 1YES	Obesity:0NO 1YES	Hypertension:0NO 1YES	Hyperlipidaemia:0NO 1YES	Family history:0NO 1YES	Quit Smoking:0NO 1YES	Smoking Yes:0NO 1YES	Body mass index	Sex:0,FEMALE 1,MALE	Age	COST	Graft: RCA:0NO 1YES	Graft: LCX:0NO 1YES	Graft: LAD:0NO 1YES	Graft: LIMA:0NO 1YES	Valve: Mitral annuloplasty ring：0NO 1YES	Valve: Biological valve：0NO 1YES	Valve: Mechanical valve：0NO 1YES	FFP（ml）	RBC（U）	IABP insertion：0NO 1YES	Operation time	Pump time	Cross-clamp time	Left internal mammary artery use:0NO 1YES
111	3	0	0	1	30	0	0	0	0	0	0	0	1	0	0	0	1	1	1	0	0	0	0	1	0	0	1	0	0	0	0	25.3	1	67	930420	0	1	1	0	0	0	1	10400	46	0	6.5	180	88	1
11	2	0	0	1	48	0	0	0	0	0	0	0	1	0	0	0	0	0	0	0	0	0	0	0	1	1	1	0	0	0	0	40	0	55	538275	0	0	1	0	0	0	1	6450	22.5	0	6	215	121	0
119	3	0	1	1	15	2	1	0	0	0	0	0	1	0	0	0	1	1	0	0	0	0	0	1	0	0	1	1	0	0	1	24.8	1	74	469067	1	1	1	0	0	1	0	9400	30.5	0	9.4	232	112	1
147	3	0	1	1	15	0	0	0	0	0	0	0	1	1	0	0	1	1	1	0	0	0	1	0	1	0	1	1	0	0	0	23	0	73	216896	1	1	1	0	0	1	0	3550	9.5	0	12.3	331	129	1
[truncated: 47 more columns]

## Sheet: Sheet1
Prior surgery	Cerebrovascular disease	Chronic renal failure	Diabetes	Smoking Yes	Body mass index	Sex	Age	RBC（U）	Pump time	Cross-clamp time	BNP	Bun	PH	EF	Yes.Mort Operative mortality	Operation time
Other	No	No	No	No	21.2	male	65	7.5	360	173	737	10	81	75	Yes	2.3
Other	No	No	Yes	No	22	male	69	14	180	83	2362	5	24	66	No	6.6
No	No	No	No	Yes	26.5	male	64	0	252	82		6	28	72	No	6.75
No	No	No	No	No	24.4	male	77	0	122	38	882	5	53	66	No	4.3
No	No	No	No	No	24.3	male	76	8.5	180	79	1381	8	110	66	No	8.8
No	No	No	No	No	30.4	Female	50	3.5	166	57		8	45	51	Yes	6.25
Other	No	No	Yes	Yes	19.5	male	66	6	181	40		10	63	53	No	5.7
Other	Yes	Yes	Yes	No	28	male	74	11	227	49	323	9	32	58	Yes	12.1
No	No	No	Yes	No	31.6	Female	62	7	136	62	127	5	41	54	Yes	2.3
No	No	No	No	No	23.7	Female	78	22	121	74		10	51	75	No	4.3
No	Yes	No	No	No	20.4	Female	65	5.5	198	91		12	31	63	No	7.9
No	No	No	No	No	15	Female	54	3.5	92	32		21	34	46	Yes	3.5
Other	Yes	No	No	No	24.6	male	67	0	175	65		709	27	62	No	6.5
No	No	No	No	No	20.3	Female	67	5	144	40	175	7	41	65	No	5.6
No	No	No	No	No	29.3	male	69	3	98	45		7	41	57	No	6.5
No	Yes	No	Yes	No	25.4	male	67	2	205	38	100	6	80	47	No	6
No	No	No	No	No	20	male	78	17	150	65		6	46	47	No	5.7
No	No	No	No	No	25.1	male	71	0	102	40		12	35	60	No	4
No	No	No	No	No	25.2	Female	57	3	109	44	654	6	28	52	No	4.2
No	No	No	No	Yes	18.1	male	54	3	111	80		9	40	66	No	4.6
No	No	No	No	No	28	Female	52	4.5	149	62		8	66	63	No	4.8
No	Yes	No	No	Yes	22.8	male	74	0	146	86	700	7	35	59	No	5.4
No	No	No	No	Yes	27.9	male	61	0	118	33		7	45	49	No	4.3
No	No	No	No	No	25.4	male	64	0	172	35		6	35	48	No	6
No	No	No	No	Yes	23.6	male	58	0	106	37		9	40	51	No	5
No	No	No	No	No	28.5	Female	53	2	136	56	277	10	34	65	No	6.9
Other	Yes	No	No	Yes	24.5	male	72	8.5	157	46		5	45	31	No	6.8
No	Yes	No	No	No	22	Female	70	5.5	189	100	651	8	39	70	No	5.9
No	No	No	No	No	26.1	male	68	4	138	83	575	5	28	60	No	7.3
Other	No	No	No	No	23.9	male	49	6	144	63	1378	11	42	62	No	5
Other	No	No	No	No	23.4	Female	68	4	147	86		6	41	65	No	5.7
Other	No	Yes	Yes	No	18.7	Female	67	13	167	45	21893	5	33	62	No	5.2
Other	No	Yes	No	Yes	29.7	male	54	0	152	111	1891	4	44	65	No	6
No	No	No	No	No	22.3	male	66	4	137	48		7	36	47	No	4.5
Other	No	No	No	No	24.7	Female	57	15.5	184	55		6	33	72	No	7.4
No	No	No	No	Yes	24.6	Female	52	0	190	84	292	9	62	75	No	7.25
No	No	No	No	No	19.7	Female	65	3	130	45		6	36	66	No	4.75
No	No	No	No	No	27.3	male	49	1.5	150	49		6	37	47	No	6.3
No	No	No	No	No	27.9	male	63	4	236	66	100	5	31	60	No	8.7
No	Yes	Yes	No	Yes	22.9	male	77	4	218	78	5406	5	43	60	No	7.1
No	No	No	No	No	24	Female	70	9	146	106	1608	6	38	67	Yes	2.3
No	Yes	Yes	No	No	28.7	Female	62	6	184	77		5	36	63	No	5.9
No	No	No	No	No	27.7	male	56	4.5	207	51		4	34	66	No	8.7
No	No	No	No	Yes	26.1	male	57	3	240	60	338	4	30	35	No	7.8
No	No	Yes	Yes	No	21.4	Female	66	4	157	84		6	76	38	No	5.7
No	Yes	No	No	No	24.9	Female	76	5	158	53		5	23	77	No	6.3
No	No	No	Yes	No	24.6	Female	66	8.5	202	35		13	51	65	No	5.1
No	No	No	No	No	17.3	male	66	4	176	100	3076	8	33	72	No	6.3
Other	No	No	No	No	23	male	65	3.5	288	27		9	28	40	No	7.3
No	Yes	No	Yes	No	27.1	male	65	0	126	63	219	4	29	68	No	5.5
Other	No	No	No	No	27	male	58	3.5	157	68	564	10	36	61	No	5.3
Other	No	No	No	No	17.1	Female	65	0	111	63		6	32	44	No	5
No	No	No	No	No	22.4	male	72	2	129	60	805	6	48	67	No	2.7
No	No	No	No	No	23.1	male	63	13.5	72	43		7	27	66	No	2.3
Other	No	No	Yes	Yes	23.8	male	65	0	160	58	624	5	49	64	No	9
No	No	No	No	No	16.3	male	69	7.5	198	99	100	5	33	67	No	6
	No	No	Yes	No	27.3	male	42	4.5	195	94		8	89	64	No	3
Other	Yes	No	No	Yes	29.3	male	68	5.5	174	33	5754	7	32	70	No	8.1
No	No	No	No	No	24.2	male	70	4	205	64	2748	8	31	65	No	6.5
No	No	No	No	No	20.4	male	67	3.5	104	40		10	33	64	No	4.7
No	No	No	Yes	No	28.6	male	48	3	173	37	1381	9	30	58	No	6.8
No	No	No	No	No	25.1	male	51	2	116	44		6	16	60	No	14
Other	No	No	No	Yes	22.4	male	69	0	147	60		12	67	67	No	5.3
No	No	No	No	Yes	20.1	male	54	4	109	51	19	7	50	67	No	5.2
No	Yes	No	No	No	23.5	male	75	4	201	70	4653	4	38	64	No	6.7
Other	No	No	No	No	17.9	Female	63	7	196	40		6	26	70	No	7.1
Other	No	Yes	No	No	20	male	60	8	140	45	10200	7	29	63	No	6.5
No	Yes	No	No	Yes	21.1	male	58	6	230	45	1201	10	31	61	No	7.1
No	Yes	No	No	No	24.2	Female	57	0	247	170	651	4	42	53	No	7
No	No	No	Yes	No	22	male	68	4	103	57		4	57	52	No	4.1
Other	Yes	No	No	No	28.5	male	77	5	153	69	2903	6	32	65	No	5.5
No	No	No	No	Yes	23.9	male	68	4	117	53		7	35	67	No	4.8
No	No	No	No	No	27	Female	68	0	148	51		7	43	39	No	3
No	No	No	No	No	28.3	male	47	8	217	36	811	6	45	67	No	7.7
No	No	No	No	No	21.8	Female	68	8	180	135	1916	6	20	72	No	7
Other	No	No	No	No	25.3	Female	68	0	180	110		5	33	53	No	6
No	No	No	No	No	24.4	Female	62	1	185	80	1544	7	45	63	No	5.7
Other	No	No	No	No	26	male	60	10.5	140	81		13	33	71	No	2.3
No	No	Yes	No	No	24.6	male	55	5	229	58		6	26	62	No	7.4
No	No	No	No	No	23.9	male	54	0	81	41		6	31	71	No	2.5
No	Yes	No	No	No	20.7	Female	73	1.5	154	42	1270	4	35	57	No	4.7
No	Yes	No	No	Yes	22.2	male	61	5	205	62	511	9	35	72	No	7.7
No	Yes	No	Yes	No	25.3	Female	72	3	106	37	306	5	29	68	Yes	4.7
No	No	No	No	No	19.5	Female	63	10.5	316	149		7	25	67	Yes	8.2
No	Yes	No	No	No	23	male	56	0	109	60	100	4	43	61	No	5.2
No	No	No	No	No	21.4	male	66	0	122	51		6	34	48	No	5.67
No	No	Yes	No	Yes	24.8	male	56	4	203	79		3	33	70	No	6.4
No	Yes	Yes	No	No	20	Female	51	0	66	36		6	29	64	No	2.3
No	No	No	No	No	20.8	male	55	4	193	145		8	33	70	No	5.7
No	No	No	No	No	22.8	Female	55	0	120	82		15	39	76	No	2.3
No	No	No	No	No	27.6	male	63	2	126	62	100	5	26	72	No	5
No	Yes	No	Yes	No	20.5	male	77	3.5	156	79		7	55	62	Yes	4.5
Other	No	No	No	No	22.7	Female	63	7.5	160	117	50	9	32	51	No	9.4
No	Yes	No	No	No	23.3	Female	66	3	155	80		8	82	42	No	7.7
No	No	No	Yes	No	26.1	male	62	3	148	76	880	8	33	64	No	5.8
No	No	No	No	No	24	Female	65	6	138	58	966	5	44	58	No	5.8
No	No	No	Yes	No	20.2	Female	63	10.5	100	60		4	61	70	No	6.4
No	No	No	No	No	16.8	male	65	0	177	85		11	31	62	No	5.4
Other	No	No	No	No	25.9	male	51	6	186	50	752	8	33	64	No	5.5
No	No	No	No	No	22.2	Female	53	3	135	77	128	8	21	64	No	5.1
No	No	No	No	No	20	male	67	7.5	180	135	6379		1	69	No	6.9
No	No	No	No	No	22.1	Female	60	2	78	49		10	31	69	No	3.7
No	No	No	No	Yes	26.6	male	65	5.5	110	75			1	47	Yes	4.8
No	No	No	Yes	Yes	26.5	male	49	0	153	54		6	29	74	No	6.2
No	No	No	No	No	22.5	Female	68	1	126	77		9	32	57	No	6.8
No	No	No	No	Yes	23.4	male	64	4	241	85		7	36	67	No	7.5
Other	Yes	No	No	Yes	24.3	male	56	2.5	187	109	6142	438	47	58	No	7.2
No	No	No	No	No	27.1	Female	64	3	102	45		8	53	51	No	4.75
No	No	Yes	No	No	19.5	Female	66	8.5	133	37		7	31	64	No	4.5
No	No	No	No	No	21.3	male	62	2	169	54	596	6	51	71	No	5.3
No	No	No	No	No	20	male	70	4	117	53			1	43	No	2.3
No	No	No	Yes	No	20.7	Female	61	3	120	71		6	47	66	No	2.5
No	No	No	No	No	23.1	Female	50	0	153	60		5	12	74	No	5.6
No	No	No	No	Yes	16	male	69	3	139	66	3071	8	34	57	No	4.5
No	No	No	No	No	22.2	male	76	12	143	36	945	6	59	67	No	2.8
No	No	No	No	No	19.4	Female	62	3	103	47		112	39	62	No	2.3
Other	No	No	No	No	20.8	Female	62	0	176	104		5	40	39	No	6.2
Other	No	Yes	No	No	21.4	Female	77	7	182	61	1275	6	27	67	No	6
No	Yes	No	No	No	25.2	male	65	4	174	38	100	6	31	64	No	9
Other	Yes	No	No	Yes	20.3	male	67	1.5	204	37	615	5	27	68	No	6.3
Value	Yes	No	No	No	23.7	male	76	13	190	87		7	49	71	No	6.4
No	No	No	No	No	22.7	Female	65	0	143	37	1048	11	57	76	No	5
No	Yes	No	No	No	17.4	male	71	4	145	63	720	3	64	61	Yes	5.2
No	No	No	No	No	23.1	Female	68	4	132	44		61	34	61	No	4.8
No	No	No	No	No	20	male	18	0	178	146		6	42	60	No	2.3
No	No	No	No	No	19.5	Female	56	4	87	55		11	75	53	No	6.7
No	No	No	No	No	23.1	male	57	3	161	59	3831	11	80	65	No	4.5
No	No	No	No	No	18.5	male	78	4	167	63		5	48	35	No	5.3
Other	No	Yes	Yes	No	27.6	Female	69	4	189	111	2829	7	81	71	No	5.2
No	No	No	No	No	25.6	Female	59	3	174	36	3692	5	30	66	No	5.3
No	No	No	No	No	22.1	male	62	6	114	51	223	7	41	59	No	4.4
Other	No	No	No	Yes	21.5	male	66	4	131	68		8	41	72	No	5
No	No	No	No	No	19.8	male	61	4	60	30		8	32	75	No	2.3
Other	No	No	Yes	Yes	23.2	male	70	4	130	66	494	13	31	53	No	7.1
No	Yes	No	No	No	27.1	male	71	15.5	218	163	5850	3	33	71	No	7.4
No	No	No	Yes	Yes	23.4	male	55	12	149	43	160	13	27	78	No	5
No	No	No	No	No	22.9	male	68	8	131	49	106	8	32	73	No	6
No	No	No	No	No	26.5	Female	53	0	92	39		10	99	61	No	3.2
No	Yes	No	No	Yes	23.5	male	74	3	243	122		7	28	57	No	2.3
No	Yes	No	No	No	22.4	male	54	0	145	40		11	13	59	No	2.3
No	No	No	No	Yes	15.6	male	61	11	183	88	2201	8	47	54	No	7.3
No	No	No	No	No	24.9	Female	57	3.5	115	65	1140	7	34	56	No	6.8
No	No	No	No	No	23	Female	61	2	149	40	684	7	40	62	No	5.8
No	No	No	No	No	22.9	male	62	8	205	63		9	81	64	No	7.7
No	No	No	No	Yes	29.7	male	47	6	146	53	1050	13	32	69	No	6.3
Value	No	No	Yes	No	27	male	68	4	120	35	607	12	48	63	No	7
No	No	No	No	No	28.6	Female	63	4	110	31	1600	14.55	23	70	No	6.3
No	No	No	Yes	No	24.8	male	63	3.5	174	58	349	11.82	32	63	No	6.75
No	No	No	No	No	21	male	70	3	233	37	4016	9.48	34	46	No	8.2
No	No	No	No	No	27.8	male	63	4	138	52	6730	16.39	24	44	No	5.9
No	No	No	No	No	22.8	male	62	2	102	34		22.06	25	62	No	5.1
No	Yes	No	Yes	No	32	Female	50	4	182	55		7.57	22	68	Yes	7.3
No	No	No	No	No	21.5	Female	47	2	123	63		6.5	36	68	No	6.3
Other	No	No	No	No	23	male	64	6	2.5	107	18.19	12.14	110	37	No	8.9
No	No	No	No	No	20.8	male	78	8.5	125	42		12.89	19	60	No	6.5
No	Yes	No	No	No	30	male	51	3.5	136	64		13.53	32	58	Yes	5
Other	No	No	No	No	21.8	male	50	2	102	70		21.57	70	50	No	4.8
No	No	No	No	No	24.1	male	65	19	175	112		27.66	26	66	No	6.8
Other	Yes	No	No	No	25.8	male	68	4	116	74		13.76	26	72	No	6.7
No	No	No	No	No	20.6	male	62	14.5	196	139	3540	13.47	50	62	No	8.9
No	No	No	No	No	28.5	male	56	0	115	47		12.05	30	64	No	5.5
No	No	No	No	No	19.2	Female	82	3	111	48	2387	13.01	62	71	No	4.3
No	No	No	No	Yes	21.4	male	67	10	240	74		10.8	55	60	No	8.1
No	No	No	No	Yes	25.7	male	61	3	195	95		15.47	26	59	No	7
No	No	No	No	No	19.9	Female	71	4.5	184	55		9.48	53	68	No	6.2
No	No	No	Yes	No	22	male	67	4	193	53		13.36	38	59	No	7
No	No	No	No	No	22	male	73	3	123	54	1941	10	43	58	No	7.6
No	No	No	No	No	22.9	male	57	1.5	168	75		9.16	28	70	No	6.9
No	No	No	No	No	27	male	63	3	95	47	594	11	29	50	No	4
No	No	No	No	No	20.4	Female	70	3	146	64		9.49	51	44	No	5.9
Value	No	No	No	No	25.7	male	75	3	193	78	1120	11.71	50	44	No	7.9
No	No	No	No	No	16.9	Female	69	12	214	102	7411	17.25	38	43	Yes	8
No	No	No	No	No	26.8	male	70	2	116	63	840	12.96	25	73	No	4.9
No	No	No	No	No	26.8	male	70	8	159	64		12.96	25	73	No	4.9
No	No	No	No	No	30.1	male	43	0	172	210	713	16.13	42	53	Yes	10.3
No	No	No	No	No	29.4	male	72	2	155	74		15.04	51	57	Yes	17.6
No	No	No	No	No	30	male	67	2	202	96		7.25	50	53	Yes	5.8
No	No	No	No	No	24.2	male	69	4	120	77	1410	12.23	43	66	No	4.5
Other	No	No	No	No	23.2	male	72	6	195	52	3523	19.65	33	56	No	7.5
No	No	No	No	No	22.8	Female	75	10	192	90	1420	12.11			No	7.4
No	No	No	No	No	21.2	Female	52	3.5	133	45	2546	5.65	33	72	No	7.3
Other	No	No	No	No	26.1	male	61	0	137	63	1388	14.57	24	37	No	8.1
No	No	No	No	No	17.6	Female	70	5.5	161	65	2654	15.53	41	74	No	5.7
Other	No	No	No	No	18.6	male	68	14.5	270	73	2540	12.88	31	70	No	8.4
No	No	No	No	No	19	male	56	4	174	124	930	14.08	56	69	No	5.1
No	No	No	No	No	25.3	male	57	3	236	56	849	10.71	35	68	No	6.5
No	No	No	No	No	25.4	male	55	3.5	150	97		8.36	57	71	No	7.1
No	No	No	No	No	22	male	56	6	164	100	410	7.44	24	63	No	7.1
No	No	2	No	No	22.9	Female	70	3	155	88	3010	12.36	89	69	No	5.7
No	No	No	No	No	22	Female	67	2			909	19.13	12	48	No	5.6
No	No	No	Yes	No	23	Female	73	10.5	2.3	120	568	14.49	29	69	No	7.4
No	No	No	No	No	24.3	Female	72	6.5				12.03	31	63	No	5.5
No	No	No	No	Yes	22.3	male	58	6.5	144	42	259		29	56	No	7.3
No	No	No	No	No	24.8	male	64	2			2960		42	49	No	7
No	No	No	No	No	17.3	Female	69	8	57	57	8580		35	46	No	33
No	Yes	No	No	No	28.4	Female	65	2.5	157	56	1400		45	62	No	6.9
Other	No	No	No	No	19	male	66	9.5	147	98	1290		41	73	No	5.2
No	Yes	No	No	No	23.3	Female	70	10	122	89	5730		32	66	No	7.3
No	No	No	No	No	21	Female	73	6	120	43	4090		46	46	No	5.6
No	No	No	No	No	20.7	Female	80	7			647		39	47	No	6.1
No	No	No	No	No	25	male	57	0	124	46	104		63	68	No	4.4
No	No	Yes	No	No	20.8	Female	67	8	172	35	7196		45	46	No	7.6
