# Supplementary material for: Body mass index and postoperative mortality in patients undergoing coronary artery bypass graft surgery plus valve replacement: a retrospective cohort study
Source: PeerJ. 2022 Jun 14;10:e13601. doi: 10.7717/peerj.13601 (PMC9205315; doi:10.7717/peerj.13601)
Supplement: Supplemental Information 3 — All the collected patient data [file peerj-10-13601-s003.xlsx]

## Sheet: Sheet1
Postoperative mortality	BODY.MASS.INDEX	AGE	angina	diabetes	EF	SMOKING	SEX.female.FEMALE.male.MALE	NYHA.CLASS.IV Class.IV.CLASS.other non-IV Class.I.II.III.CLASS	COPD	chronic renal failure	BODY.MASS.INDEX.fit	BODY.MASS.INDEX.low	BODY.MASS.INDEX.upp
YES	21.2	65	YES	NO	75	NO	male	other non-IV Class	NO	NO	0.052844	0.0255524	0.106111
NO	22	69	NO	YES	66	NO	male	other non-IV Class	NO	NO	0.0457839	0.0235061	0.0872878
NO	26.5	64	NO	NO	72	YES	male	other non-IV Class	NO	NO	0.0991623	0.0441477	0.207828
NO	24.4	77	NO	NO	66	NO	male	IV Class	NO	NO	0.0534557	0.0285996	0.0977406
NO	24.3	76	NO	NO	66	NO	male	other non-IV Class	NO	NO	0.0522429	0.0280573	0.0952342
YES	30.4	50	YES	NO	51	NO	female	other non-IV Class	NO	NO	0.470959	0.0687012	0.914841
NO	19.5	66	NO	YES	53	YES	male	IV Class	NO	NO	0.0885071	0.034138	0.210587
YES	28	74	YES	YES	58	NO	male	IV Class	NO	YES	0.17526	0.0599882	0.414387
YES	31.6	62	YES	YES	54	NO	female	IV Class	NO	NO	0.659408	0.0533644	0.985183
NO	23.7	78	NO	NO	75	NO	female	IV Class	NO	NO	0.0466552	0.0253554	0.0843003
NO	20.4	65	NO	NO	63	NO	female	other non-IV Class	NO	NO	0.0655319	0.0290284	0.141261
YES	15	54	NO	NO	46	NO	female	IV Class	NO	NO	0.587833	0.0731765	0.962634
NO	24.6	67	NO	NO	62	NO	male	other non-IV Class	NO	NO	0.0561234	0.0297509	0.103383
NO	20.3	67	NO	NO	65	NO	female	IV Class	NO	NO	0.0675801	0.0295405	0.147175
NO	29.3	69	NO	NO	57	NO	male	other non-IV Class	NO	NO	0.307862	0.0707536	0.7221
NO	25.4	67	NO	YES	47	NO	male	other non-IV Class	NO	NO	0.0700486	0.0350319	0.135164
NO	20	78	NO	NO	47	NO	male	other non-IV Class	NO	NO	0.0744277	0.0311588	0.1674
NO	25.1	71	NO	NO	60	NO	male	other non-IV Class	NO	NO	0.0642086	0.0329379	0.121439
NO	25.2	57	NO	NO	52	NO	female	other non-IV Class	NO	NO	0.0660711	0.0336201	0.125768
NO	18.1	54	NO	NO	66	YES	male	other non-IV Class	NO	NO	0.154996	0.0454675	0.41395
NO	28	52	NO	NO	63	NO	female	other non-IV Class	NO	NO	0.17526	0.0599882	0.414387
NO	22.8	74	NO	NO	59	YES	male	other non-IV Class	YES	NO	0.0435424	0.0232638	0.0800489
NO	27.9	61	YES	NO	49	YES	male	other non-IV Class	NO	NO	0.168054	0.0588602	0.394833
NO	25.4	64	YES	NO	48	NO	male	other non-IV Class	NO	NO	0.0700486	0.0350319	0.135164
NO	23.6	58	NO	NO	51	YES	male	other non-IV Class	NO	NO	0.0460027	0.0250053	0.0831288
NO	28.5	53	YES	NO	65	NO	female	IV Class	NO	NO	0.217421	0.065252	0.525104
NO	24.5	72	NO	NO	31	YES	male	other non-IV Class	NO	NO	0.0547492	0.0291648	0.100455
NO	22	70	YES	NO	70	NO	female	other non-IV Class	NO	NO	0.0457839	0.0235061	0.0872878
NO	26.1	68	NO	NO	60	NO	male	other non-IV Class	NO	NO	0.0869372	0.0405584	0.176589
NO	23.9	49	YES	NO	62	NO	male	other non-IV Class	NO	NO	0.0481976	0.0261438	0.0871895
NO	23.4	68	NO	NO	65	NO	female	other non-IV Class	NO	NO	0.0449321	0.024393	0.0813236
NO	18.7	67	NO	YES	62	NO	female	IV Class	NO	YES	0.120278	0.0399524	0.30996
NO	29.7	54	NO	NO	65	YES	male	IV Class	NO	YES	0.363122	0.0714858	0.808517
NO	22.3	66	NO	NO	47	NO	male	other non-IV Class	NO	NO	0.0443992	0.0231773	0.0833937
NO	24.7	57	NO	NO	72	NO	female	other non-IV Class	NO	NO	0.0575784	0.0303562	0.10653
NO	24.6	52	YES	NO	75	YES	female	other non-IV Class	NO	NO	0.0561234	0.0297509	0.103383
NO	19.7	65	NO	NO	66	NO	female	other non-IV Class	NO	NO	0.082437	0.032899	0.191776
NO	27.3	49	NO	NO	47	NO	male	other non-IV Class	NO	NO	0.132157	0.0521606	0.296468
NO	27.9	63	NO	NO	60	NO	male	other non-IV Class	NO	NO	0.168054	0.0588602	0.394833
NO	22.9	77	NO	NO	60	YES	male	other non-IV Class	YES	YES	0.0435884	0.0233764	0.0798476
YES	24	70	YES	NO	67	NO	female	IV Class	NO	NO	0.0490884	0.0265814	0.0889119
NO	28.7	62	NO	NO	63	NO	female	other non-IV Class	NO	YES	0.237341	0.0670466	0.574038
NO	27.7	56	NO	NO	66	NO	male	other non-IV Class	NO	NO	0.154758	0.0565917	0.358499
NO	26.1	57	NO	NO	35	YES	male	IV Class	NO	NO	0.0869372	0.0405584	0.176589
NO	21.4	66	NO	YES	38	NO	female	IV Class	NO	YES	0.0505949	0.0248948	0.100103
NO	24.9	76	NO	NO	77	NO	female	other non-IV Class	YES	NO	0.0607308	0.0316171	0.11351
NO	24.6	66	NO	YES	65	NO	female	IV Class	NO	NO	0.0561234	0.0297509	0.103383
NO	17.3	66	NO	NO	72	NO	male	IV Class	YES	NO	0.223352	0.05441	0.589714
NO	23	65	NO	NO	40	NO	male	other non-IV Class	NO	NO	0.0437077	0.0235199	0.0798073
NO	27.1	65	NO	YES	68	NO	male	other non-IV Class	NO	NO	0.122575	0.0500462	0.270306
NO	27	58	YES	NO	61	NO	male	IV Class	YES	NO	0.118155	0.0490186	0.258315
NO	17.1	65	NO	NO	44	NO	female	other non-IV Class	NO	NO	0.245482	0.0568937	0.63698
NO	22.4	72	NO	NO	67	NO	male	other non-IV Class	NO	NO	0.0440835	0.0231303	0.0824161
NO	23.1	63	NO	NO	66	NO	male	IV Class	NO	NO	0.0439011	0.0236938	0.0799313
NO	23.8	65	NO	YES	64	YES	male	other non-IV Class	NO	NO	0.0473867	0.025735	0.0856532
NO	16.3	69	NO	NO	67	NO	male	other non-IV Class	NO	NO	0.356607	0.0667318	0.811191
NO	27.3	42	NO	YES	64	NO	male	other non-IV Class	NO	NO	0.132157	0.0521606	0.296468
NO	29.3	68	YES	NO	70	YES	male	IV Class	YES	NO	0.307862	0.0707536	0.7221
NO	24.2	70	NO	NO	65	NO	male	other non-IV Class	NO	NO	0.0511109	0.0275393	0.0929302
NO	20.4	67	NO	NO	64	NO	male	other non-IV Class	NO	NO	0.0655319	0.0290284	0.141261
NO	28.6	48	NO	YES	58	NO	male	IV Class	NO	NO	0.227156	0.0661778	0.549353
NO	25.1	51	NO	NO	60	NO	male	other non-IV Class	NO	NO	0.0642086	0.0329379	0.121439
NO	22.4	69	NO	NO	67	YES	male	IV Class	NO	NO	0.0440835	0.0231303	0.0824161
NO	20.1	54	NO	NO	67	YES	male	other non-IV Class	NO	NO	0.0720235	0.0306061	0.160225
NO	23.5	75	NO	NO	64	NO	male	other non-IV Class	YES	NO	0.0454286	0.0246845	0.0821371
NO	17.9	63	NO	NO	70	NO	female	other non-IV Class	NO	NO	0.169386	0.047542	0.454491
NO	20	60	YES	NO	63	NO	male	IV Class	NO	YES	0.0744277	0.0311588	0.1674
NO	21.1	58	NO	NO	61	YES	male	IV Class	NO	NO	0.0540982	0.0259167	0.10948
NO	24.2	57	NO	NO	53	NO	female	other non-IV Class	NO	NO	0.0511109	0.0275393	0.0929302
NO	22	68	NO	YES	52	NO	male	other non-IV Class	NO	NO	0.0457839	0.0235061	0.0872878
NO	28.5	77	NO	NO	65	NO	male	other non-IV Class	NO	NO	0.217421	0.065252	0.525104
NO	23.9	68	NO	NO	67	YES	male	other non-IV Class	NO	NO	0.0481976	0.0261438	0.0871895
NO	27	68	NO	NO	39	NO	female	IV Class	NO	NO	0.118155	0.0490186	0.258315
NO	28.3	47	NO	NO	67	NO	male	other non-IV Class	NO	NO	0.199282	0.0632531	0.478437
NO	21.8	68	NO	NO	72	NO	female	IV Class	NO	NO	0.0470778	0.023869	0.0907554
NO	25.3	68	NO	NO	53	NO	female	other non-IV Class	NO	NO	0.0680172	0.0343178	0.130342
NO	24.4	62	NO	NO	63	NO	female	other non-IV Class	NO	NO	0.0534557	0.0285996	0.0977406
NO	26	60	NO	NO	71	NO	male	other non-IV Class	NO	NO	0.0842075	0.0397081	0.16976
NO	24.6	55	YES	NO	62	NO	male	IV Class	NO	YES	0.0561234	0.0297509	0.103383
NO	23.9	54	NO	NO	71	NO	male	other non-IV Class	YES	NO	0.0481976	0.0261438	0.0871895
NO	20.7	73	NO	NO	57	NO	female	IV Class	NO	NO	0.060035	0.0275853	0.125722
NO	22.2	61	NO	NO	72	YES	male	other non-IV Class	NO	NO	0.0447876	0.0232563	0.084528
YES	25.3	72	NO	YES	68	NO	female	other non-IV Class	NO	NO	0.0680172	0.0343178	0.130342
YES	19.5	63	NO	NO	67	NO	female	other non-IV Class	NO	NO	0.0885071	0.034138	0.210587
NO	23	56	NO	NO	61	NO	male	IV Class	NO	NO	0.0437077	0.0235199	0.0798073
NO	21.4	66	NO	NO	48	NO	male	other non-IV Class	NO	NO	0.0505949	0.0248948	0.100103
NO	24.8	56	NO	NO	70	YES	male	other non-IV Class	NO	YES	0.0591141	0.0309787	0.109904
NO	20	51	NO	NO	64	NO	female	other non-IV Class	NO	YES	0.0744277	0.0311588	0.1674
NO	20.8	55	NO	NO	70	NO	male	IV Class	NO	NO	0.0584075	0.0271386	0.121215
NO	22.8	55	NO	NO	76	NO	female	other non-IV Class	NO	NO	0.0435424	0.0232638	0.0800489
NO	27.6	63	NO	NO	72	NO	male	other non-IV Class	NO	NO	0.148635	0.0554643	0.341698
YES	20.5	77	NO	YES	62	NO	male	other non-IV Class	NO	NO	0.063594	0.0285313	0.135726
NO	22.7	63	NO	NO	51	NO	female	other non-IV Class	NO	NO	0.0435693	0.0231826	0.0804081
NO	23.3	66	NO	NO	42	NO	female	IV Class	NO	NO	0.0445125	0.0241307	0.0806864
NO	26.1	62	NO	YES	64	NO	male	other non-IV Class	NO	NO	0.0869372	0.0405584	0.176589
NO	24	65	NO	NO	58	NO	female	other non-IV Class	NO	NO	0.0490884	0.0265814	0.0889119
NO	20.2	63	NO	YES	70	NO	female	other non-IV Class	NO	NO	0.0697426	0.0300666	0.15349
NO	16.8	65	NO	NO	62	NO	male	other non-IV Class	NO	NO	0.282942	0.0607088	0.706657
NO	25.9	51	YES	NO	64	NO	male	other non-IV Class	NO	NO	0.0815923	0.0388787	0.163261
NO	22.2	53	NO	NO	64	NO	female	other non-IV Class	NO	NO	0.0447876	0.0232563	0.084528
NO	20	67	NO	NO	69	NO	male	other non-IV Class	NO	NO	0.0744277	0.0311588	0.1674
NO	22.1	60	NO	NO	69	NO	female	IV Class	NO	NO	0.0452489	0.0233663	0.0858238
YES	26.6	65	NO	NO	47	YES	male	other non-IV Class	NO	NO	0.102593	0.0450883	0.216786
NO	26.5	49	NO	YES	74	YES	male	other non-IV Class	NO	NO	0.0991623	0.0441477	0.207828
NO	22.5	68	NO	NO	57	NO	female	other non-IV Class	NO	NO	0.0438399	0.0231156	0.0815928
NO	23.4	64	NO	NO	67	YES	male	IV Class	NO	NO	0.0449321	0.024393	0.0813236
NO	24.3	56	NO	NO	58	YES	male	other non-IV Class	NO	NO	0.0522429	0.0280573	0.0952342
NO	27.1	64	NO	NO	51	NO	female	other non-IV Class	NO	NO	0.122575	0.0500462	0.270306
NO	19.5	66	NO	NO	64	NO	female	other non-IV Class	NO	YES	0.0885071	0.034138	0.210587
NO	21.3	62	NO	NO	71	NO	male	IV Class	NO	NO	0.051677	0.0252116	0.102989
NO	20	70	YES	NO	43	NO	male	other non-IV Class	NO	NO	0.0744277	0.0311588	0.1674
NO	20.7	61	NO	YES	66	NO	female	IV Class	NO	NO	0.060035	0.0275853	0.125722
NO	23.1	50	NO	NO	74	NO	female	other non-IV Class	NO	NO	0.0439011	0.0236938	0.0799313
NO	16	69	NO	NO	57	YES	male	other non-IV Class	NO	NO	0.406702	0.0696788	0.862523
NO	22.2	76	NO	NO	67	NO	male	other non-IV Class	NO	NO	0.0447876	0.0232563	0.084528
NO	19.4	62	NO	NO	62	NO	female	other non-IV Class	NO	NO	0.0917852	0.0347856	0.220817
NO	20.8	62	NO	NO	39	NO	female	other non-IV Class	NO	NO	0.0584075	0.0271386	0.121215
NO	21.4	77	NO	NO	67	NO	female	other non-IV Class	NO	YES	0.0505949	0.0248948	0.100103
YES	25.2	65	NO	NO	64	NO	male	other non-IV Class	NO	NO	0.0660711	0.0336201	0.125768
NO	20.3	67	NO	NO	68	YES	male	other non-IV Class	NO	NO	0.0675801	0.0295405	0.147175
NO	23.7	76	NO	NO	71	NO	male	other non-IV Class	NO	NO	0.0466552	0.0253554	0.0843003
NO	22.7	65	NO	NO	76	NO	female	other non-IV Class	NO	NO	0.0435693	0.0231826	0.0804081
NO	17.4	71	NO	NO	61	NO	male	IV Class	NO	NO	0.21311	0.0532015	0.566218
NO	23.1	68	NO	NO	61	NO	female	other non-IV Class	NO	NO	0.0439011	0.0236938	0.0799313
NO	20	18	NO	NO	60	NO	male	IV Class	NO	NO	0.0744277	0.0311588	0.1674
NO	19.5	56	NO	NO	53	NO	female	other non-IV Class	NO	NO	0.0885071	0.034138	0.210587
NO	23.1	57	NO	NO	65	NO	male	IV Class	NO	NO	0.0439011	0.0236938	0.0799313
NO	18.5	78	NO	NO	35	NO	male	other non-IV Class	NO	NO	0.130599	0.0416704	0.341653
NO	27.6	69	NO	YES	71	NO	female	other non-IV Class	NO	YES	0.148635	0.0554643	0.341698
NO	25.6	59	NO	NO	66	NO	female	other non-IV Class	NO	NO	0.0743778	0.0365132	0.145576
NO	22.1	62	NO	NO	59	NO	male	IV Class	NO	NO	0.0452489	0.0233663	0.0858238
NO	21.5	66	NO	NO	72	YES	male	other non-IV Class	NO	NO	0.0495958	0.0246022	0.0974439
NO	19.8	61	NO	NO	75	NO	male	other non-IV Class	NO	NO	0.0796283	0.0323045	0.183157
NO	23.2	70	NO	YES	53	YES	male	other non-IV Class	NO	NO	0.0441691	0.0238975	0.0802233
NO	27.1	71	NO	NO	71	NO	male	other non-IV Class	NO	NO	0.122575	0.0500462	0.270306
NO	23.4	55	NO	YES	78	YES	male	other non-IV Class	NO	NO	0.0449321	0.024393	0.0813236
NO	22.9	68	YES	NO	73	NO	male	other non-IV Class	NO	NO	0.0435884	0.0233764	0.0798476
NO	26.5	53	NO	NO	61	NO	female	other non-IV Class	NO	NO	0.0991623	0.0441477	0.207828
NO	23.5	74	YES	NO	57	YES	male	IV Class	NO	NO	0.0454286	0.0246845	0.0821371
NO	22.4	54	NO	NO	59	NO	male	other non-IV Class	NO	NO	0.0440835	0.0231303	0.0824161
NO	15.6	61	NO	NO	54	YES	male	other non-IV Class	NO	NO	0.478142	0.0723197	0.915027
NO	24.9	57	NO	NO	56	NO	female	other non-IV Class	NO	NO	0.0607308	0.0316171	0.11351
NO	23	61	NO	NO	62	NO	female	other non-IV Class	NO	NO	0.0437077	0.0235199	0.0798073
NO	22.9	62	NO	NO	64	NO	male	other non-IV Class	NO	NO	0.0435884	0.0233764	0.0798476
YES	29.7	47	YES	NO	69	YES	male	other non-IV Class	NO	NO	0.363122	0.0714858	0.808517
