# Supplementary material for: Body mass index and postoperative mortality in patients undergoing coronary artery bypass graft surgery plus valve replacement: a retrospective cohort study
Source: PeerJ. 2022 Jun 14;10:e13601. doi: 10.7717/peerj.13601 (PMC9205315; doi:10.7717/peerj.13601)
Supplement: Supplemental Information 4 [file peerj-10-13601-s004.zip]

Archive with 54 entries (45 files):
- 3/1.inf
- 3/1.txt
- 3/1_0_data/
- 3/1_0_data/1_0_data.lst
- 3/1_1_tbl/
- 3/1_1_tbl/1_1_tbl.htm
- 3/1_1_tbl/1_1_tbl.log
- 3/1_1_tbl/1_1_tbl.R
- 3/1_1_tbl/1_1_tbl_X1.MORT.OPERATIVE.MORTALITY.0.NONE.1YES_BODY.MASS.INDEX_gam.xls
- 3/1_1_tbl/1_1_tbl_X1.MORT.OPERATIVE.MORTALITY.0.NONE.1YES_BODY.MASS.INDEX_gam0.xls
- 3/1_1_tbl/1_1_tbl_X1.MORT.OPERATIVE.MORTALITY.0.NONE.1YES_BODY.MASS.INDEX_scatter.pdf
- 3/1_1_tbl/1_1_tbl_X1.MORT.OPERATIVE.MORTALITY.0.NONE.1YES_BODY.MASS.INDEX_scatter.png
- 3/1_1_tbl/1_1_tbl_X1.MORT.OPERATIVE.MORTALITY.0.NONE.1YES_BODY.MASS.INDEX_smooth.pdf
- 3/1_1_tbl/1_1_tbl_X1.MORT.OPERATIVE.MORTALITY.0.NONE.1YES_BODY.MASS.INDEX_smooth.png
- 3/1_1_tbl/1_1_tbl_X1.MORT.OPERATIVE.MORTALITY.0.NONE.1YES_BODY.MASS.INDEX_smooth1.pdf
- 3/1_1_tbl/1_1_tbl_X1.MORT.OPERATIVE.MORTALITY.0.NONE.1YES_BODY.MASS.INDEX_smooth1.png
- 3/1_1_tbl/1_1_tbl_X1.MORT.OPERATIVE.MORTALITY.0.NONE.1YES_BODY.MASS.INDEX_smooth2.png
- 3/1_2_tbl/
- 3/1_2_tbl/1_2_tbl.htm
- 3/1_2_tbl/1_2_tbl.log
- 3/1_2_tbl/1_2_tbl.lst
- 3/1_2_tbl/1_2_tbl.R
- 3/1_3_tbl/
- 3/1_3_tbl/1_3_tbl.htm
- 3/1_3_tbl/1_3_tbl.log
- 3/1_3_tbl/1_3_tbl.R
- 3/1_4_tbl/
- 3/1_4_tbl/1_4_tbl.htm
- 3/1_4_tbl/1_4_tbl.log
- 3/1_4_tbl/1_4_tbl.R
- 3/1_5_tbl/
- 3/1_5_tbl/1_5_tbl.htm
- 3/1_5_tbl/1_5_tbl.log
- 3/1_5_tbl/1_5_tbl.lst
- 3/1_5_tbl/1_5_tbl.R
- 3/1_6_tbl/
- 3/1_6_tbl/1_6_tbl.htm
- 3/1_6_tbl/1_6_tbl.log
- 3/1_6_tbl/1_6_tbl.lst
- 3/1_6_tbl/1_6_tbl.R
- 3/1_7_tbl/
- 3/1_7_tbl/1_7_tbl.htm
- 3/1_7_tbl/1_7_tbl.log
- 3/1_7_tbl/1_7_tbl.lst
- 3/1_7_tbl/1_7_tbl.R
- 3/1_8_tbl/
- 3/1_8_tbl/1_8_tbl.htm
- 3/1_8_tbl/1_8_tbl.log
- 3/1_8_tbl/1_8_tbl.lst
- 3/1_8_tbl/1_8_tbl.R
- 3/D1.dst
- 3/D1.Rdata
- 3/D1_dst.log
- 3/D1_dst.R
