# Supplementary material for: Body mass index and postoperative mortality in patients undergoing coronary artery bypass graft surgery plus valve replacement: a retrospective cohort study
Source: PeerJ. 2022 Jun 14;10:e13601. doi: 10.7717/peerj.13601 (PMC9205315; doi:10.7717/peerj.13601)
Supplement: Supplemental Information 4 [file peerj-10-13601-s004.zip › 3/1.txt]

Prior surgery:0NO 1CABG 2VALVE 3OTHER	Cerebrovascular disease:0NO 1YES	Chronic renal failure:0NO 1YES	Diabetes:0NO 1YES	Smoking Yes:0NO 1YES	Body mass index	Sex:0,FEMALE 1,MALE	Age	RBC��U��	Pump time	Cross-clamp time	BNP	Bun	PH	EF	1.Mort Operative mortality:0,none 1yes	Operation time
3	0	0	0	0	21.2	1	65	7.5	360	173	737	10	81	75	1	2.3
3	0	0	1	0	22	1	69	14	180	83	2362	5	24	66	0	6.6
0	0	0	0	1	26.5	1	64	0	252	82		6	28	72	0	6.75
0	0	0	0	0	24.4	1	77	0	122	38	882	5	53	66	0	4.3
0	0	0	0	0	24.3	1	76	8.5	180	79	1381	8	110	66	0	8.8
0	0	0	0	0	30.4	0	50	3.5	166	57		8	45	51	1	6.25
3	0	0	1	1	19.5	1	66	6	181	40		10	63	53	0	5.7
3	1	1	1	0	28	1	74	11	227	49	323	9	32	58	1	12.1
0	0	0	1	0	31.6	0	62	7	136	62	127	5	41	54	1	2.3
0	0	0	0	0	23.7	0	78	22	121	74		10	51	75	0	4.3
0	1	0	0	0	20.4	0	65	5.5	198	91		12	31	63	0	7.9
0	0	0	0	0	15	0	54	3.5	92	32		21	34	46	1	3.5
3	1	0	0	0	24.6	1	67	0	175	65		709	27	62	0	6.5
0	0	0	0	0	20.3	0	67	5	144	40	175	7	41	65	0	5.6
0	0	0	0	0	29.3	1	69	3	98	45		7	41	57	0	6.5
0	1	0	1	0	25.4	1	67	2	205	38	100	6	80	47	0	6
0	0	0	0	0	20	1	78	17	150	65		6	46	47	0	5.7
0	0	0	0	0	25.1	1	71	0	102	40		12	35	60	0	4
0	0	0	0	0	25.2	0	57	3	109	44	654	6	28	52	0	4.2
0	0	0	0	1	18.1	1	54	3	111	80		9	40	66	0	4.6
0	0	0	0	0	28	0	52	4.5	149	62		8	66	63	0	4.8
0	1	0	0	1	22.8	1	74	0	146	86	700	7	35	59	0	5.4
0	0	0	0	1	27.9	1	61	0	118	33		7	45	49	0	4.3
0	0	0	0	0	25.4	1	64	0	172	35		6	35	48	0	6
0	0	0	0	1	23.6	1	58	0	106	37		9	40	51	0	5
0	0	0	0	0	28.5	0	53	2	136	56	277	10	34	65	0	6.9
3	1	0	0	1	24.5	1	72	8.5	157	46		5	45	31	0	6.8
0	1	0	0	0	22	0	70	5.5	189	100	651	8	39	70	0	5.9
0	0	0	0	0	26.1	1	68	4	138	83	575	5	28	60	0	7.3
3	0	0	0	0	23.9	1	49	6	144	63	1378	11	42	62	0	5
3	0	0	0	0	23.4	0	68	4	147	86		6	41	65	0	5.7
3	0	1	1	0	18.7	0	67	13	167	45	21893	5	33	62	0	5.2
3	0	1	0	1	29.7	1	54	0	152	111	1891	4	44	65	0	6
0	0	0	0	0	22.3	1	66	4	137	48		7	36	47	0	4.5
3	0	0	0	0	24.7	0	57	15.5	184	55		6	33	72	0	7.4
0	0	0	0	1	24.6	0	52	0	190	84	292	9	62	75	0	7.25
0	0	0	0	0	19.7	0	65	3	130	45		6	36	66	0	4.75
0	0	0	0	0	27.3	1	49	1.5	150	49		6	37	47	0	6.3
0	0	0	0	0	27.9	1	63	4	236	66	100	5	31	60	0	8.7
0	1	1	0	1	22.9	1	77	4	218	78	5406	5	43	60	0	7.1
0	0	0	0	0	24	0	70	9	146	106	1608	6	38	67	1	2.3
0	1	1	0	0	28.7	0	62	6	184	77		5	36	63	0	5.9
0	0	0	0	0	27.7	1	56	4.5	207	51		4	34	66	0	8.7
0	0	0	0	1	26.1	1	57	3	240	60	338	4	30	35	0	7.8
0	0	1	1	0	21.4	0	66	4	157	84		6	76	38	0	5.7
0	1	0	0	0	24.9	0	76	5	158	53		5	23	77	0	6.3
0	0	0	1	0	24.6	0	66	8.5	202	35		13	51	65	0	5.1
0	0	0	0	0	17.3	1	66	4	176	100	3076	8	33	72	0	6.3
3	0	0	0	0	23	1	65	3.5	288	27		9	28	40	0	7.3
0	1	0	1	0	27.1	1	65	0	126	63	219	4	29	68	0	5.5
3	0	0	0	0	27	1	58	3.5	157	68	564	10	36	61	0	5.3
3	0	0	0	0	17.1	0	65	0	111	63		6	32	44	0	5
0	0	0	0	0	22.4	1	72	2	129	60	805	6	48	67	0	2.7
0	0	0	0	0	23.1	1	63	13.5	72	43		7	27	66	0	2.3
3	0	0	1	1	23.8	1	65	0	160	58	624	5	49	64	0	9
0	0	0	0	0	16.3	1	69	7.5	198	99	100	5	33	67	0	6
	0	0	1	0	27.3	1	42	4.5	195	94		8	89	64	0	3
3	1	0	0	1	29.3	1	68	5.5	174	33	5754	7	32	70	0	8.1
0	0	0	0	0	24.2	1	70	4	205	64	2748	8	31	65	0	6.5
0	0	0	0	0	20.4	1	67	3.5	104	40		10	33	64	0	4.7
0	0	0	1	0	28.6	1	48	3	173	37	1381	9	30	58	0	6.8
0	0	0	0	0	25.1	1	51	2	116	44		6	16	60	0	14
3	0	0	0	1	22.4	1	69	0	147	60		12	67	67	0	5.3
0	0	0	0	1	20.1	1	54	4	109	51	19	7	50	67	0	5.2
0	1	0	0	0	23.5	1	75	4	201	70	4653	4	38	64	0	6.7
3	0	0	0	0	17.9	0	63	7	196	40		6	26	70	0	7.1
3	0	1	0	0	20	1	60	8	140	45	10200	7	29	63	0	6.5
0	1	0	0	1	21.1	1	58	6	230	45	1201	10	31	61	0	7.1
0	1	0	0	0	24.2	0	57	0	247	170	651	4	42	53	0	7
0	0	0	1	0	22	1	68	4	103	57		4	57	52	0	4.1
3	1	0	0	0	28.5	1	77	5	153	69	2903	6	32	65	0	5.5
0	0	0	0	1	23.9	1	68	4	117	53		7	35	67	0	4.8
0	0	0	0	0	27	0	68	0	148	51		7	43	39	0	3
0	0	0	0	0	28.3	1	47	8	217	36	811	6	45	67	0	7.7
0	0	0	0	0	21.8	0	68	8	180	135	1916	6	20	72	0	7
3	0	0	0	0	25.3	0	68	0	180	110		5	33	53	0	6
0	0	0	0	0	24.4	0	62	1	185	80	1544	7	45	63	0	5.7
3	0	0	0	0	26	1	60	10.5	140	81		13	33	71	0	2.3
0	0	1	0	0	24.6	1	55	5	229	58		6	26	62	0	7.4
0	0	0	0	0	23.9	1	54	0	81	41		6	31	71	0	2.5
0	1	0	0	0	20.7	0	73	1.5	154	42	1270	4	35	57	0	4.7
0	1	0	0	1	22.2	1	61	5	205	62	511	9	35	72	0	7.7
0	1	0	1	0	25.3	0	72	3	106	37	306	5	29	68	1	4.7
0	0	0	0	0	19.5	0	63	10.5	316	149		7	25	67	1	8.2
0	1	0	0	0	23	1	56	0	109	60	100	4	43	61	0	5.2
0	0	0	0	0	21.4	1	66	0	122	51		6	34	48	0	5.67
0	0	1	0	1	24.8	1	56	4	203	79		3	33	70	0	6.4
0	1	1	0	0	20	0	51	0	66	36		6	29	64	0	2.3
0	0	0	0	0	20.8	1	55	4	193	145		8	33	70	0	5.7
0	0	0	0	0	22.8	0	55	0	120	82		15	39	76	0	2.3
0	0	0	0	0	27.6	1	63	2	126	62	100	5	26	72	0	5
0	1	0	1	0	20.5	1	77	3.5	156	79		7	55	62	1	4.5
3	0	0	0	0	22.7	0	63	7.5	160	117	50	9	32	51	0	9.4
0	1	0	0	0	23.3	0	66	3	155	80		8	82	42	0	7.7
0	0	0	1	0	26.1	1	62	3	148	76	880	8	33	64	0	5.8
0	0	0	0	0	24	0	65	6	138	58	966	5	44	58	0	5.8
0	0	0	1	0	20.2	0	63	10.5	100	60		4	61	70	0	6.4
0	0	0	0	0	16.8	1	65	0	177	85		11	31	62	0	5.4
3	0	0	0	0	25.9	1	51	6	186	50	752	8	33	64	0	5.5
0	0	0	0	0	22.2	0	53	3	135	77	128	8	21	64	0	5.1
0	0	0	0	0	20	1	67	7.5	180	135	6379		1	69	0	6.9
0	0	0	0	0	22.1	0	60	2	78	49		10	31	69	0	3.7
0	0	0	0	1	26.6	1	65	5.5	110	75			1	47	1	4.8
0	0	0	1	1	26.5	1	49	0	153	54		6	29	74	0	6.2
0	0	0	0	0	22.5	0	68	1	126	77		9	32	57	0	6.8
0	0	0	0	1	23.4	1	64	4	241	85		7	36	67	0	7.5
3	1	0	0	1	24.3	1	56	2.5	187	109	6142	438	47	58	0	7.2
0	0	0	0	0	27.1	0	64	3	102	45		8	53	51	0	4.75
0	0	1	0	0	19.5	0	66	8.5	133	37		7	31	64	0	4.5
0	0	0	0	0	21.3	1	62	2	169	54	596	6	51	71	0	5.3
0	0	0	0	0	20	1	70	4	117	53			1	43	0	2.3
0	0	0	1	0	20.7	0	61	3	120	71		6	47	66	0	2.5
0	0	0	0	0	23.1	0	50	0	153	60		5	12	74	0	5.6
0	0	0	0	1	16	1	69	3	139	66	3071	8	34	57	0	4.5
0	0	0	0	0	22.2	1	76	12	143	36	945	6	59	67	0	2.8
0	0	0	0	0	19.4	0	62	3	103	47		112	39	62	0	2.3
3	0	0	0	0	20.8	0	62	0	176	104		5	40	39	0	6.2
3	0	1	0	0	21.4	0	77	7	182	61	1275	6	27	67	0	6
0	1	0	0	0	25.2	1	65	4	174	38	100	6	31	64	0	9
3	1	0	0	1	20.3	1	67	1.5	204	37	615	5	27	68	0	6.3
2	1	0	0	0	23.7	1	76	13	190	87		7	49	71	0	6.4
0	0	0	0	0	22.7	0	65	0	143	37	1048	11	57	76	0	5
0	1	0	0	0	17.4	1	71	4	145	63	720	3	64	61	1	5.2
0	0	0	0	0	23.1	0	68	4	132	44		61	34	61	0	4.8
0	0	0	0	0	20	1	18	0	178	146		6	42	60	0	2.3
0	0	0	0	0	19.5	0	56	4	87	55		11	75	53	0	6.7
0	0	0	0	0	23.1	1	57	3	161	59	3831	11	80	65	0	4.5
0	0	0	0	0	18.5	1	78	4	167	63		5	48	35	0	5.3
3	0	1	1	0	27.6	0	69	4	189	111	2829	7	81	71	0	5.2
0	0	0	0	0	25.6	0	59	3	174	36	3692	5	30	66	0	5.3
0	0	0	0	0	22.1	1	62	6	114	51	223	7	41	59	0	4.4
3	0	0	0	1	21.5	1	66	4	131	68		8	41	72	0	5
0	0	0	0	0	19.8	1	61	4	60	30		8	32	75	0	2.3
3	0	0	1	1	23.2	1	70	4	130	66	494	13	31	53	0	7.1
0	1	0	0	0	27.1	1	71	15.5	218	163	5850	3	33	71	0	7.4
0	0	0	1	1	23.4	1	55	12	149	43	160	13	27	78	0	5
0	0	0	0	0	22.9	1	68	8	131	49	106	8	32	73	0	6
0	0	0	0	0	26.5	0	53	0	92	39		10	99	61	0	3.2
0	1	0	0	1	23.5	1	74	3	243	122		7	28	57	0	2.3
0	1	0	0	0	22.4	1	54	0	145	40		11	13	59	0	2.3
0	0	0	0	1	15.6	1	61	11	183	88	2201	8	47	54	0	7.3
0	0	0	0	0	24.9	0	57	3.5	115	65	1140	7	34	56	0	6.8
0	0	0	0	0	23	0	61	2	149	40	684	7	40	62	0	5.8
0	0	0	0	0	22.9	1	62	8	205	63		9	81	64	0	7.7
0	0	0	0	1	29.7	1	47	6	146	53	1050	13	32	69	0	6.3
2	0	0	1	0	27	1	68	4	120	35	607	12	48	63	0	7
0	0	0	0	0	28.6	0	63	4	110	31	1600	14.55	23	70	0	6.3
0	0	0	1	0	24.8	1	63	3.5	174	58	349	11.82	32	63	0	6.75
0	0	0	0	0	21	1	70	3	233	37	4016	9.48	34	46	0	8.2
0	0	0	0	0	27.8	1	63	4	138	52	6730	16.39	24	44	0	5.9
0	0	0	0	0	22.8	1	62	2	102	34		22.06	25	62	0	5.1
0	1	0	1	0	32.0	0	50	4	182	55		7.57	22	68	1	7.3
0	0	0	0	0	21.5	0	47	2	123	63		6.50	36	68	0	6.3
3	0	0	0	0	23	1	64	6	2.5	107	18.19	12.14	110	37	0	8.9
0	0	0	0	0	20.8	1	78	8.5	125	42		12.89	19	60	0	6.5
0	1	0	0	0	30	1	51	3.5	136	64		13.53	32	58	1	5
3	0	0	0	0	21.8	1	50	2	102	70		21.57	70	50	0	4.8
0	0	0	0	0	24.1	1	65	19	175	112		27.66	26	66	0	6.8
3	1	0	0	0	25.8	1	68	4	116	74		13.76	26	72	0	6.7
0	0	0	0	0	20.6	1	62	14.5	196	139	3540	13.47	50	62	0	8.9
0	0	0	0	0	28.5	1	56	0	115	47		12.05	30	64	0	5.5
0	0	0	0	0	19.2	0	82	3	111	48	2387	13.01	62	71	0	4.3
0	0	0	0	1	21.4	1	67	10	240	74		10.8	55	60	0	8.1
0	0	0	0	1	25.7	1	61	3	195	95		15.47	26	59	0	7
0	0	0	0	0	19.9	0	71	4.5	184	55		9.48	53	68	0	6.2
0	0	0	1	0	22	1	67	4	193	53		13.36	38	59	0	7
0	0	0	0	0	22.0	1	73	3	123	54	1941	10.00	43	58	0	7.6
0	0	0	0	0	22.9	1	57	1.5	168	75		9.16	28	70	0	6.9
0	0	0	0	0	27.0	1	63	3	95	47	594	11.00	29	50	0	4
0	0	0	0	0	20.4	0	70	3	146	64		9.49	51	44	0	5.9
2	0	0	0	0	25.7	1	75	3	193	78	1120	11.71	50	44	0	7.9
0	0	0	0	0	16.9	0	69	12	214	102	7411	17.25	38	43	1	8
0	0	0	0	0	26.8	1	70	2	116	63	840	12.96	25	73	0	4.9
0	0	0	0	0	26.8	1	70	8	159	64		12.96	25	73	0	4.9
0	0	0	0	0	30.1	1	43	0	172	210	713	16.13	42	53	1	10.3
0	0	0	0	0	29.4	1	72	2	155	74		15.04	51	57	1	17.6
0	0	0	0	0	30.0	1	67	2	202	96		7.25	50	53	1	5.8
0	0	0	0	0	24.2	1	69	4	120	77	1410	12.23	43	66	0	4.5
3	0	0	0	0	23.2	1	72	6	195	52	3523	19.65	33	56	0	7.5
0	0	0	0	0	22.8	0	75	10	192	90	1420	12.11			0	7.4
0	0	0	0	0	21.2	0	52	3.5	133	45	2546	5.65	33	72	0	7.3
3	0	0	0	0	26.1	1	61	0	137	63	1388	14.57	24	37	0	8.1
0	0	0	0	0	17.6	0	70	5.5	161	65	2654	15.53	41	74	0	5.7
3	0	0	0	0	18.6	1	68	14.5	270	73	2540	12.88	31	70	0	8.4
0	0	0	0	0	19.0	1	56	4	174	124	930	14.08	56	69	0	5.1
0	0	0	0	0	25.3	1	57	3	236	56	849	10.71	35	68	0	6.5
0	0	0	0	0	25.4	1	55	3.5	150	97		8.36	57	71	0	7.1
0	0	0	0	0	22	1	56	6	164	100	410	7.44	24	63	0	7.1
0	0	2	0	0	22.9	0	70	3	155	88	3010	12.36	89	69	0	5.7
0	0	0	0	0	22	0	67	2			909	19.13	12	48	0	5.6
0	0	0	1	0	23	0	73	10.5	2.3	120	568	14.49	29	69	0	7.4
0	0	0	0	0	24.3	0	72	6.5				12.03	31	63	0	5.5
0	0	0	0	1	22.3	1	58	6.5	144	42	259		29	56	0	7.3
0	0	0	0	0	24.8	1	64	2			2960		42	49	0	7
0	0	0	0	0	17.3	0	69	8	57	57	8580		35	46	0	33
0	1	0	0	0	28.4	0	65	2.5	157	56	1400		45	62	0	6.9
3	0	0	0	0	19	1	66	9.5	147	98	1290		41	73	0	5.2
0	1	0	0	0	23.3	0	70	10	122	89	5730		32	66	0	7.3
0	0	0	0	0	21	0	73	6	120	43	4090		46	46	0	5.6
0	0	0	0	0	20.7	0	80	7			647		39	47	0	6.1
0	0	0	0	0	25	1	57	0	124	46	104		63	68	0	4.4
0	0	1	0	0	20.8	0	67	8	172	35	7196		45	46	0	7.6
