# Supplementary material for: Body mass index and postoperative mortality in patients undergoing coronary artery bypass graft surgery plus valve replacement: a retrospective cohort study
Source: PeerJ. 2022 Jun 14;10:e13601. doi: 10.7717/peerj.13601 (PMC9205315; doi:10.7717/peerj.13601)
Supplement: Supplemental Information 4 [file peerj-10-13601-s004.zip › 3/1_0_data/1_0_data.lst]

[1] "Creating new variable: BODY.MASS.INDEX.CS"
[1] "Creating new variable: AGE.CS"
[1] "Creating new variable: EF.CS"
