# Supplementary material for: Body mass index and postoperative mortality in patients undergoing coronary artery bypass graft surgery plus valve replacement: a retrospective cohort study
Source: PeerJ. 2022 Jun 14;10:e13601. doi: 10.7717/peerj.13601 (PMC9205315; doi:10.7717/peerj.13601)
Supplement: Supplemental Information 4 [file peerj-10-13601-s004.zip › 3/1_1_tbl/1_1_tbl_X1.MORT.OPERATIVE.MORTALITY.0.NONE.1YES_BODY.MASS.INDEX_gam.xls]

X1.MORT.OPERATIVE.MORTALITY.0.NONE.1YES	BODY.MASS.INDEX	PRIOR.SURGERY.0NO.1CABG.2VALVE.3OTHER	CEREBROVASCULAR.DISEASE.0NO.1YES	CHRONIC.RENAL.FAILURE.0NO.1YES	DIABETES.0NO.1YES	SMOKING.YES.0NO.1YES	SEX.0.FEMALE.1.MALE	AGE	RBC.U	PUMP.TIME	CROSS.CLAMP.TIME	PH	EF	OPERATION.TIME	BODY.MASS.INDEX.fit	BODY.MASS.INDEX.low	BODY.MASS.INDEX.upp
1	21.2	3	0	0	0	0	1	65	7.5	360	173	81	75	2.3	0.0347654150915121	0.0106424447164743	0.107619513853607
0	22	3	0	0	1	0	1	69	14	180	83	24	66	6.6	0.026642404262354	0.00819607153121273	0.0831250947779935
0	26.5	0	0	0	0	1	1	64	0	252	82	28	72	6.75	0.0751431959743259	0.0190105690573128	0.254089301991954
0	24.4	0	0	0	0	0	1	77	0	122	38	53	66	4.3	0.0303435907024809	0.00895771164176542	0.0977506968846288
0	24.3	0	0	0	0	0	1	76	8.5	180	79	110	66	8.8	0.0293207523861825	0.00870737083456155	0.0941008250566859
1	30.4	0	0	0	0	0	0	50	3.5	166	57	45	51	6.25	0.991787571006208	0.716488958611326	0.999826751210175
0	19.5	3	0	0	1	1	1	66	6	181	40	63	53	5.7	0.0779633218566491	0.0178759093380031	0.282026963233665
1	28	3	1	1	1	0	1	74	11	227	49	32	58	12.1	0.291417730634526	0.0691343233807224	0.694882707496996
1	31.6	0	0	0	1	0	0	62	7	136	62	41	54	2.3	0.999684369666573	0.826553495591527	0.999999524952679
0	23.7	0	0	0	0	0	0	78	22	121	74	51	75	4.3	0.0248836102201028	0.00760091107136782	0.0783602429362812
0	20.4	0	1	0	0	0	0	65	5.5	198	91	31	63	7.9	0.049463039263292	0.0138697497758986	0.161443811606552
1	15	0	0	0	0	0	0	54	3.5	92	32	34	46	3.5	0.91941083214291	0.263671912685607	0.9972563202969
0	24.6	3	1	0	0	0	1	67	0	175	65	27	62	6.5	0.0326306972404273	0.00951212866189981	0.105928277193318
0	20.3	0	0	0	0	0	0	67	5	144	40	41	65	5.6	0.0518998715481375	0.0143041903822643	0.171150921774114
0	29.3	0	0	0	0	0	1	69	3	98	45	41	57	6.5	0.868686189612139	0.361592980038785	0.987222893128009
0	25.4	0	1	0	1	0	1	67	2	205	38	80	47	6	0.0448902256857893	0.012166633399132	0.152077934360023
0	20	0	0	0	0	0	1	78	17	150	65	46	47	5.7	0.0601892728455305	0.0155988846207765	0.205619584595022
0	25.1	0	0	0	0	0	1	71	0	102	40	35	60	4	0.0397107395978495	0.0111126652633585	0.132075519560566
0	25.2	0	0	0	0	0	0	57	3	109	44	28	52	4.2	0.0413561145661794	0.0114550856222797	0.138381470974202
0	18.1	0	0	0	0	1	1	54	3	111	80	40	66	4.6	0.180342853921236	0.035145185933071	0.570633744118715
0	28	0	0	0	0	0	0	52	4.5	149	62	66	63	4.8	0.291417730634526	0.0691343233807224	0.694882707496996
0	22.8	0	1	0	0	1	1	74	0	146	86	35	59	5.4	0.0233453413913655	0.00706662126908091	0.0743171296956477
0	27.9	0	0	0	0	1	1	61	0	118	33	45	49	4.3	0.259262357488059	0.0612865138314701	0.652339455497868
0	25.4	0	0	0	0	0	1	64	0	172	35	35	48	6	0.0448902256857893	0.012166633399132	0.152077934360023
0	23.6	0	0	0	0	1	1	58	0	106	37	40	51	5	0.0244213062618481	0.00747518510405684	0.0768109657976314
0	28.5	0	0	0	0	0	0	53	2	136	56	34	65	6.9	0.510430144762181	0.133620064407732	0.875749061154362
0	24.5	3	1	0	0	1	1	72	8.5	157	46	45	31	6.8	0.0314471838686013	0.0092265008617538	0.101690472321115
0	22	0	1	0	0	0	0	70	5.5	189	100	39	70	5.9	0.026642404262354	0.00819607153121273	0.0831250947779935
0	26.1	0	0	0	0	0	1	68	4	138	83	28	60	7.3	0.0609180907853311	0.0155719928307388	0.210127303286811
0	23.9	3	0	0	0	0	1	49	6	144	63	42	62	5	0.0260418243220402	0.00789865860952072	0.0823984472534803
0	23.4	3	0	0	0	0	0	68	4	147	86	41	65	5.7	0.0237234098869655	0.00726780827450371	0.0746362164113344
0	18.7	3	0	1	1	0	0	67	13	167	45	33	62	5.2	0.122585916998022	0.024379459831944	0.438561784538037
0	29.7	3	0	1	0	1	1	54	0	152	111	44	65	6	0.948815809695092	0.511636849970056	0.996960481970709
0	22.3	0	0	0	0	0	1	66	4	137	48	36	47	4.5	0.0248930859553602	0.00756785520454093	0.0787346249581311
0	24.7	3	0	0	0	0	0	57	15.5	184	55	33	72	7.4	0.0338930601716154	0.00981241385465416	0.110476568143131
0	24.6	0	0	0	0	1	0	52	0	190	84	62	75	7.25	0.0326306972404273	0.00951212866189981	0.105928277193318
0	19.7	0	0	0	0	0	0	65	3	130	45	36	66	4.75	0.0701727817638005	0.0169123776205622	0.248724972051546
0	27.3	0	0	0	0	0	1	49	1.5	150	49	37	47	6.3	0.136743889174618	0.0333613697568643	0.42097377401047
0	27.9	0	0	0	0	0	1	63	4	236	66	31	60	8.7	0.259262357488059	0.0612865138314701	0.652339455497868
0	22.9	0	1	1	0	1	1	77	4	218	78	43	60	7.1	0.0232364075321012	0.00704657145296003	0.0738564405023019
1	24	0	0	0	0	0	0	70	9	146	106	38	67	2.3	0.0267401002442166	0.00807268446977599	0.0848805276742084
0	28.7	0	1	1	0	0	0	62	6	184	77	36	63	5.9	0.614821051431655	0.175360775427542	0.922966106343973
0	27.7	0	0	0	0	0	1	56	4.5	207	51	34	66	8.7	0.20638343236566	0.0489567773835113	0.567802835296528
0	26.1	0	0	0	0	1	1	57	3	240	60	30	35	7.8	0.0609180907853311	0.0155719928307388	0.210127303286811
0	21.4	0	0	1	1	0	0	66	4	157	84	76	38	5.7	0.0322083619488766	0.00995561166062068	0.0992158381774943
0	24.9	0	1	0	0	0	0	76	5	158	53	23	77	6.3	0.0366497563992493	0.0104469372659054	0.120566552133184
0	24.6	0	0	0	1	0	0	66	8.5	202	35	51	65	5.1	0.0326306972404273	0.00951212866189981	0.105928277193318
0	17.3	0	0	0	0	0	1	66	4	176	100	33	72	6.3	0.321245050223665	0.0664170935271871	0.758955840717197
0	23	3	0	0	0	0	1	65	3.5	288	27	28	40	7.3	0.0231950159228355	0.00705046949996543	0.0735691536106116
0	27.1	0	1	0	1	0	1	65	0	126	63	29	68	5.5	0.114502218431582	0.0283375392243277	0.364406217079857
0	27	3	0	0	0	0	1	58	3.5	157	68	36	61	5.3	0.105554671728343	0.0262774165034593	0.340395343039488
0	17.1	3	0	0	0	0	0	65	0	111	63	32	44	5	0.372235722145928	0.0799189815136764	0.801893888280071
0	22.4	0	0	0	0	0	1	72	2	129	60	48	67	2.7	0.0244492179179305	0.00741179874462763	0.0775889982194959
0	23.1	0	0	0	0	0	1	63	13.5	72	43	27	66	2.3	0.0232219524730872	0.00707645617463384	0.0734786394462161
0	23.8	3	0	0	1	1	1	65	0	160	58	49	64	9	0.0254233584299845	0.00774177316392526	0.0802232985756612
0	16.3	0	0	0	0	0	1	69	7.5	198	99	33	67	6	0.623980807935879	0.165985471155606	0.932598620157681
0	29.3	3	1	0	0	1	1	68	5.5	174	33	32	70	8.1	0.868686189612139	0.361592980038785	0.987222893128009
0	24.2	0	0	0	0	0	1	70	4	205	64	31	65	6.5	0.0283791829427777	0.00847638969356404	0.0907376461681392
0	20.4	0	0	0	0	0	1	67	3.5	104	40	33	64	4.7	0.049463039263292	0.0138697497758986	0.161443811606552
0	28.6	0	0	0	1	0	1	48	3	173	37	30	58	6.8	0.562457018774877	0.15316260528467	0.901347573156073
0	25.1	0	0	0	0	0	1	51	2	116	44	16	60	14	0.0397107395978495	0.0111126652633585	0.132075519560566
0	22.4	3	0	0	0	1	1	69	0	147	60	67	67	5.3	0.0244492179179305	0.00741179874462763	0.0775889982194959
0	20.1	0	0	0	0	1	1	54	4	109	51	50	67	5.2	0.0572535374941796	0.015169115747982	0.193191023618805
0	23.5	0	1	0	0	0	1	75	4	201	70	38	64	6.7	0.024035055324959	0.00736412656488816	0.0755724363772931
0	17.9	3	0	0	0	0	0	63	7	196	40	26	70	7.1	0.207224547991585	0.0405733654392125	0.617688825337617
0	20	3	0	1	0	0	1	60	8	140	45	29	63	6.5	0.0601892728455305	0.0155988846207765	0.205619584595022
0	21.1	0	1	0	0	1	1	58	6	230	45	31	61	7.1	0.0361933186762013	0.011005411539987	0.112472510592373
0	24.2	0	1	0	0	0	0	57	0	247	170	42	53	7	0.0283791829427777	0.00847638969356404	0.0907376461681392
0	22	0	0	0	1	0	1	68	4	103	57	57	52	4.1	0.026642404262354	0.00819607153121273	0.0831250947779935
0	28.5	3	1	0	0	0	1	77	5	153	69	32	65	5.5	0.510430144762181	0.133620064407732	0.875749061154362
0	23.9	0	0	0	0	1	1	68	4	117	53	35	67	4.8	0.0260418243220402	0.00789865860952072	0.0823984472534803
0	27	0	0	0	0	0	0	68	0	148	51	43	39	3	0.105554671728343	0.0262774165034593	0.340395343039488
0	28.3	0	0	0	0	0	1	47	8	217	36	45	67	7.7	0.412301721682413	0.101853077893359	0.812735820168553
0	21.8	0	0	0	0	0	0	68	8	180	135	20	72	7	0.0281742354781998	0.00872548842198707	0.0871616664819242
0	25.3	3	0	0	0	0	0	68	0	180	110	33	53	6	0.0430810476783035	0.0118053701816181	0.14505230248808
0	24.4	0	0	0	0	0	0	62	1	185	80	45	63	5.7	0.0303435907024809	0.00895771164176542	0.0977506968846288
0	26	3	0	0	0	0	1	60	10.5	140	81	33	71	2.3	0.0581303809941123	0.0149296809407418	0.200849237373035
0	24.6	0	0	1	0	0	1	55	5	229	58	26	62	7.4	0.0326306972404273	0.00951212866189981	0.105928277193318
0	23.9	0	0	0	0	0	1	54	0	81	41	31	71	2.5	0.0260418243220402	0.00789865860952072	0.0823984472534803
0	20.7	0	1	0	0	0	0	73	1.5	154	42	35	57	4.7	0.0430169433316077	0.0125856686158006	0.136832377419796
0	22.2	0	1	0	0	1	1	61	5	205	62	35	72	7.7	0.0254056325894002	0.00775164196085342	0.080023179208394
1	25.3	0	1	0	1	0	0	72	3	106	37	29	68	4.7	0.0430810476783035	0.0118053701816181	0.14505230248808
1	19.5	0	0	0	0	0	0	63	10.5	316	149	25	67	8.2	0.0779633218566491	0.0178759093380031	0.282026963233665
0	23	0	1	0	0	0	1	56	0	109	60	43	61	5.2	0.0231950159228355	0.00705046949996543	0.0735691536106116
0	21.4	0	0	0	0	0	1	66	0	122	51	34	48	5.67	0.0322083619488766	0.00995561166062068	0.0992158381774943
0	24.8	0	0	1	0	1	1	56	4	203	79	33	70	6.4	0.0352331034472223	0.0101248475303617	0.115350663800749
0	20	0	1	1	0	0	0	51	0	66	36	29	64	2.3	0.0601892728455305	0.0155988846207765	0.205619584595022
0	20.8	0	0	0	0	0	1	55	4	193	145	33	70	5.7	0.0411333767819579	0.012173009584598	0.129930001107338
0	22.8	0	0	0	0	0	0	55	0	120	82	39	76	2.3	0.0233453413913655	0.00706662126908091	0.0743171296956477
0	27.6	0	0	0	0	0	1	63	2	126	62	26	72	5	0.185009232192776	0.0441292534595184	0.527461756209241
1	20.5	0	1	0	1	0	1	77	3.5	156	79	55	62	4.5	0.047175131282242	0.0134366413824288	0.15253100778087
0	22.7	3	0	0	0	0	0	63	7.5	160	117	32	51	9.4	0.0235212546944309	0.00711219161282109	0.0749317514997754
0	23.3	0	1	0	0	0	0	66	3	155	80	82	42	7.7	0.0234849235107887	0.00718688651198677	0.0739883848049712
0	26.1	0	0	0	1	0	1	62	3	148	76	33	64	5.8	0.0609180907853311	0.0155719928307388	0.210127303286811
0	24	0	0	0	0	0	0	65	6	138	58	44	58	5.8	0.0267401002442166	0.00807268446977599	0.0848805276742084
0	20.2	0	0	0	1	0	0	63	10.5	100	60	61	70	6.4	0.0544937266362458	0.0147376982804786	0.181715070154344
0	16.8	0	0	0	0	0	1	65	0	177	85	31	62	5.4	0.460320115739697	0.106551463767102	0.859162656504872
0	25.9	3	0	0	0	0	1	51	6	186	50	33	64	5.5	0.0555544669339016	0.0143552291274924	0.191965910253934
0	22.2	0	0	0	0	0	0	53	3	135	77	21	64	5.1	0.0254056325894002	0.00775164196085342	0.080023179208394
0	20	0	0	0	0	0	1	67	7.5	180	135	1	69	6.9	0.0601892728455305	0.0155988846207765	0.205619584595022
0	22.1	0	0	0	0	0	0	60	2	78	49	31	69	3.7	0.0259881841829833	0.0079617710244932	0.0814765092394205
1	26.6	0	0	0	0	1	1	65	5.5	110	75	1	47	4.8	0.0797854645388	0.0201447351257795	0.267749841066808
0	26.5	0	0	0	1	1	1	49	0	153	54	29	74	6.2	0.0751431959743259	0.0190105690573128	0.254089301991954
0	22.5	0	0	0	0	0	0	68	1	126	77	32	57	6.8	0.024073027786736	0.00728405065567975	0.0765739346814336
0	23.4	0	0	0	0	1	1	64	4	241	85	36	67	7.5	0.0237234098869655	0.00726780827450371	0.0746362164113344
0	24.3	3	1	0	0	1	1	56	2.5	187	109	47	58	7.2	0.0293207523861825	0.00870737083456155	0.0941008250566859
0	27.1	0	0	0	0	0	0	64	3	102	45	53	51	4.75	0.114502218431582	0.0283375392243277	0.364406217079857
0	19.5	0	0	1	0	0	0	66	8.5	133	37	31	64	4.5	0.0779633218566491	0.0178759093380031	0.282026963233665
0	21.3	0	0	0	0	0	1	62	2	169	54	51	71	5.3	0.0334385986016928	0.0102927160673074	0.10320637543051
0	20	0	0	0	0	0	1	70	4	117	53	1	43	2.3	0.0601892728455305	0.0155988846207765	0.205619584595022
0	20.7	0	0	0	1	0	0	61	3	120	71	47	66	2.5	0.0430169433316077	0.0125856686158006	0.136832377419796
0	23.1	0	0	0	0	0	0	50	0	153	60	12	74	5.6	0.0232219524730872	0.00707645617463384	0.0734786394462161
0	16	0	0	0	0	1	1	69	3	139	66	34	57	4.5	0.717814901622597	0.203091238863858	0.962107824021127
0	22.2	0	0	0	0	0	1	76	12	143	36	59	67	2.8	0.0254056325894002	0.00775164196085342	0.080023179208394
0	19.4	0	0	0	0	0	0	62	3	103	47	39	62	2.3	0.0822576810961552	0.01841315012926	0.299849557826869
0	20.8	3	0	0	0	0	0	62	0	176	104	40	39	6.2	0.0411333767819579	0.012173009584598	0.129930001107338
0	21.4	3	0	1	0	0	0	77	7	182	61	27	67	6	0.0322083619488766	0.00995561166062068	0.0992158381774943
0	25.2	0	1	0	0	0	1	65	4	174	38	31	64	9	0.0413561145661794	0.0114550856222797	0.138381470974202
0	20.3	3	1	0	0	1	1	67	1.5	204	37	27	68	6.3	0.0518998715481375	0.0143041903822643	0.171150921774114
0	23.7	2	1	0	0	0	1	76	13	190	87	49	71	6.4	0.0248836102201028	0.00760091107136782	0.0783602429362812
0	22.7	0	0	0	0	0	0	65	0	143	37	57	76	5	0.0235212546944309	0.00711219161282109	0.0749317514997754
1	17.4	0	1	0	0	0	1	71	4	145	63	64	61	5.2	0.298275926060436	0.0607673556740009	0.736327638674119
0	23.1	0	0	0	0	0	0	68	4	132	44	34	61	4.8	0.0232219524730872	0.00707645617463384	0.0734786394462161
0	20	0	0	0	0	0	1	18	0	178	146	42	60	2.3	0.0601892728455305	0.0155988846207765	0.205619584595022
0	19.5	0	0	0	0	0	0	56	4	87	55	75	53	6.7	0.0779633218566491	0.0178759093380031	0.282026963233665
0	23.1	0	0	0	0	0	1	57	3	161	59	80	65	4.5	0.0232219524730872	0.00707645617463384	0.0734786394462161
0	18.5	0	0	0	0	0	1	78	4	167	63	48	35	5.3	0.138708968026527	0.0272082246787144	0.481144393511736
0	27.6	3	0	1	1	0	0	69	4	189	111	81	71	5.2	0.185009232192776	0.0441292534595184	0.527461756209241
0	25.6	0	0	0	0	0	0	59	3	174	36	30	66	5.3	0.0487935251731093	0.0129425131060295	0.16713687032938
0	22.1	0	0	0	0	0	1	62	6	114	51	41	59	4.4	0.0259881841829833	0.0079617710244932	0.0814765092394205
0	21.5	3	0	0	0	1	1	66	4	131	68	41	72	5	0.0310705175894818	0.00963044295331565	0.0956331156286497
0	19.8	0	0	0	0	0	1	61	4	60	30	32	75	2.3	0.0666351013354814	0.0164650714136212	0.233398899523476
0	23.2	3	0	0	1	1	1	70	4	130	66	31	53	7.1	0.0233182026839707	0.00712255983670149	0.0736100840786588
0	27.1	0	1	0	0	0	1	71	15.5	218	163	33	71	7.4	0.114502218431582	0.0283375392243277	0.364406217079857
0	23.4	0	0	0	1	1	1	55	12	149	43	27	78	5	0.0237234098869655	0.00726780827450371	0.0746362164113344
0	22.9	0	0	0	0	0	1	68	8	131	49	32	73	6	0.0232364075321012	0.00704657145296003	0.0738564405023019
0	26.5	0	0	0	0	0	0	53	0	92	39	99	61	3.2	0.0751431959743259	0.0190105690573128	0.254089301991954
0	23.5	0	1	0	0	1	1	74	3	243	122	28	57	2.3	0.024035055324959	0.00736412656488816	0.0755724363772931
0	22.4	0	1	0	0	0	1	54	0	145	40	13	59	2.3	0.0244492179179305	0.00741179874462763	0.0775889982194959
0	15.6	0	0	0	0	1	1	61	11	183	88	47	54	7.3	0.82123761008903	0.24121415494378	0.985160973461803
0	24.9	0	0	0	0	0	0	57	3.5	115	65	34	56	6.8	0.0366497563992493	0.0104469372659054	0.120566552133184
0	23	0	0	0	0	0	0	61	2	149	40	40	62	5.8	0.0231950159228355	0.00705046949996543	0.0735691536106116
0	22.9	0	0	0	0	0	1	62	8	205	63	81	64	7.7	0.0232364075321012	0.00704657145296003	0.0738564405023019
0	29.7	0	0	0	0	1	1	47	6	146	53	32	69	6.3	0.948815809695092	0.511636849970056	0.996960481970709
0	27	2	0	0	1	0	1	68	4	120	35	48	63	7	0.105554671728343	0.0262774165034593	0.340395343039488
0	28.6	0	0	0	0	0	0	63	4	110	31	23	70	6.3	0.562457018774877	0.15316260528467	0.901347573156073
0	24.8	0	0	0	1	0	1	63	3.5	174	58	32	63	6.75	0.0352331034472223	0.0101248475303617	0.115350663800749
0	21	0	0	0	0	0	1	70	3	233	37	34	46	8.2	0.0377271338597401	0.0113818546742239	0.117787665160568
0	27.8	0	0	0	0	0	1	63	4	138	52	24	44	5.9	0.231016145948105	0.0546216160488371	0.609685591924617
0	22.8	0	0	0	0	0	1	62	2	102	34	25	62	5.1	0.0233453413913655	0.00706662126908091	0.0743171296956477
1	32	0	1	0	1	0	0	50	4	182	55	22	68	7.3	0.999894073452074	0.829621250454878	0.999999945353032
0	21.5	0	0	0	0	0	0	47	2	123	63	36	68	6.3	0.0310705175894818	0.00963044295331565	0.0956331156286497
0	23	3	0	0	0	0	1	64	6	2.5	107	110	37	8.9	0.0231950159228355	0.00705046949996543	0.0735691536106116
0	20.8	0	0	0	0	0	1	78	8.5	125	42	19	60	6.5	0.0411333767819579	0.012173009584598	0.129930001107338
1	30	0	1	0	0	0	1	51	3.5	136	64	32	58	5	0.976257439854761	0.613670701400813	0.999061365983623
0	21.8	3	0	0	0	0	1	50	2	102	70	70	50	4.8	0.0281742354781998	0.00872548842198707	0.0871616664819242
0	24.1	0	0	0	0	0	1	65	19	175	112	26	66	6.8	0.0275190358651173	0.0082649684600727	0.0876625623292419
0	25.8	3	1	0	0	0	1	68	4	116	74	26	72	6.7	0.0531566720299928	0.0138390275951537	0.183404000364763
0	20.6	0	0	0	0	0	1	62	14.5	196	139	50	62	8.9	0.0450287236060099	0.0130076754238825	0.144347754723519
0	28.5	0	0	0	0	0	1	56	0	115	47	30	64	5.5	0.510430144762181	0.133620064407732	0.875749061154362
0	19.2	0	0	0	0	0	0	82	3	111	48	62	71	4.3	0.0917711113146679	0.0196585324647579	0.337376316353888
0	21.4	0	0	0	0	1	1	67	10	240	74	55	60	8.1	0.0322083619488766	0.00995561166062068	0.0992158381774943
0	25.7	0	0	0	0	1	1	61	3	195	95	26	59	7	0.050910058577633	0.0133713188110565	0.175128970742055
0	19.9	0	0	0	0	0	0	71	4.5	184	55	53	68	6.2	0.0633121840702829	0.0160293857500271	0.219022455607293
0	22	0	0	0	1	0	1	67	4	193	53	38	59	7	0.026642404262354	0.00819607153121273	0.0831250947779935
0	22	0	0	0	0	0	1	73	3	123	54	43	58	7.6	0.026642404262354	0.00819607153121273	0.0831250947779935
0	22.9	0	0	0	0	0	1	57	1.5	168	75	28	70	6.9	0.0232364075321012	0.00704657145296003	0.0738564405023019
0	27	0	0	0	0	0	1	63	3	95	47	29	50	4	0.105554671728343	0.0262774165034593	0.340395343039488
0	20.4	0	0	0	0	0	0	70	3	146	64	51	44	5.9	0.049463039263292	0.0138697497758986	0.161443811606552
0	25.7	2	0	0	0	0	1	75	3	193	78	50	44	7.9	0.050910058577633	0.0133713188110565	0.175128970742055
1	16.9	0	0	0	0	0	0	69	12	214	102	38	43	8	0.429587741465937	0.0967782340391502	0.841105854870099
0	26.8	0	0	0	0	0	1	70	2	116	63	25	73	4.9	0.0909814932574017	0.0228486796621779	0.299921754260543
0	26.8	0	0	0	0	0	1	70	8	159	64	25	73	4.9	0.0909814932574017	0.0228486796621779	0.299921754260543
1	30.1	0	0	0	0	0	1	43	0	172	210	42	53	10.3	0.981740927290036	0.643299184016384	0.999376549904918
1	29.4	0	0	0	0	0	1	72	2	155	74	51	57	17.6	0.894955583761991	0.398920138141759	0.990939670799825
1	30	0	0	0	0	0	1	67	2	202	96	50	53	5.8	0.976257439854761	0.613670701400813	0.999061365983623
0	24.2	0	0	0	0	0	1	69	4	120	77	43	66	4.5	0.0283791829427777	0.00847638969356404	0.0907376461681392
0	23.2	3	0	0	0	0	1	72	6	195	52	33	56	7.5	0.0233182026839707	0.00712255983670149	0.0736100840786588
0	21.2	0	0	0	0	0	0	52	3.5	133	45	33	72	7.3	0.0347654150915121	0.0106424447164743	0.107619513853607
0	26.1	3	0	0	0	0	1	61	0	137	63	24	37	8.1	0.0609180907853311	0.0155719928307388	0.210127303286811
0	17.6	0	0	0	0	0	0	70	5.5	161	65	41	74	5.7	0.257305435670069	0.0512884342955592	0.689460324603579
0	18.6	3	0	0	0	0	1	68	14.5	270	73	31	70	8.4	0.130318633631398	0.0257114742698406	0.459707879629782
0	19	0	0	0	0	0	1	56	4	174	124	56	69	5.1	0.102729553955835	0.0212172488097676	0.376831288885845
0	25.3	0	0	0	0	0	1	57	3	236	56	35	68	6.5	0.0430810476783035	0.0118053701816181	0.14505230248808
0	25.4	0	0	0	0	0	1	55	3.5	150	97	57	71	7.1	0.0448902256857893	0.012166633399132	0.152077934360023
0	22	0	0	0	0	0	1	56	6	164	100	24	63	7.1	0.026642404262354	0.00819607153121273	0.0831250947779935
0	22.9	0	0	2	0	0	0	70	3	155	88	89	69	5.7	0.0232364075321012	0.00704657145296003	0.0738564405023019
0	23	0	0	0	1	0	0	73	10.5	2.3	120	29	69	7.4	0.0231950159228355	0.00705046949996543	0.0735691536106116
0	22.3	0	0	0	0	1	1	58	6.5	144	42	29	56	7.3	0.0248930859553602	0.00756785520454093	0.0787346249581311
0	17.3	0	0	0	0	0	0	69	8	57	57	35	46	33	0.321245050223665	0.0664170935271871	0.758955840717197
0	28.4	0	1	0	0	0	0	65	2.5	157	56	45	62	6.9	0.460024924575407	0.116584133765475	0.846147357549737
0	19	3	0	0	0	0	1	66	9.5	147	98	41	73	5.2	0.102729553955835	0.0212172488097676	0.376831288885845
0	23.3	0	1	0	0	0	0	70	10	122	89	32	66	7.3	0.0234849235107887	0.00718688651198677	0.0739883848049712
0	21	0	0	0	0	0	0	73	6	120	43	46	46	5.6	0.0377271338597401	0.0113818546742239	0.117787665160568
0	25	0	0	0	0	0	1	57	0	124	46	63	68	4.4	0.0381423087108642	0.0107766163161653	0.126138298564164
0	20.8	0	0	1	0	0	0	67	8	172	35	45	46	7.6	0.0411333767819579	0.012173009584598	0.129930001107338
