# Supplementary material for: Body mass index and postoperative mortality in patients undergoing coronary artery bypass graft surgery plus valve replacement: a retrospective cohort study
Source: PeerJ. 2022 Jun 14;10:e13601. doi: 10.7717/peerj.13601 (PMC9205315; doi:10.7717/peerj.13601)
Supplement: Supplemental Information 4 [file peerj-10-13601-s004.zip › 3/1_1_tbl/1_1_tbl_X1.MORT.OPERATIVE.MORTALITY.0.NONE.1YES_BODY.MASS.INDEX_gam0.xls]

X1.MORT.OPERATIVE.MORTALITY.0.NONE.1YES	BODY.MASS.INDEX	PRIOR.SURGERY.0NO.1CABG.2VALVE.3OTHER	CEREBROVASCULAR.DISEASE.0NO.1YES	CHRONIC.RENAL.FAILURE.0NO.1YES	DIABETES.0NO.1YES	SMOKING.YES.0NO.1YES	SEX.0.FEMALE.1.MALE	AGE	RBC.U	PUMP.TIME	CROSS.CLAMP.TIME	PH	EF	OPERATION.TIME	BODY.MASS.INDEX.fit	BODY.MASS.INDEX.low	BODY.MASS.INDEX.upp
1	21.2	3	0	0	0	0	1	65	7.5	360	173	81	75	2.3	-0.969575629776402	-2.17803311253124	0.238881852978437
0	22	3	0	0	1	0	1	69	14	180	83	24	66	6.6	-1.24407497993862	-2.44169801529682	-0.0464519445804195
0	26.5	0	0	0	0	1	1	64	0	252	82	28	72	6.75	-0.156070884449291	-1.58939413328209	1.27725236438351
0	24.4	0	0	0	0	0	1	77	0	122	38	53	66	4.3	-1.1101840140302	-2.35206994680204	0.131701918741652
0	24.3	0	0	0	0	0	1	76	8.5	180	79	110	66	8.8	-1.14552808203836	-2.38066742636956	0.0896112622928349
1	30.4	0	0	0	0	0	0	50	3.5	166	57	45	51	6.25	7.14803266634691	3.2812842296546	11.0147811030392
0	19.5	3	0	0	1	1	1	66	6	181	40	63	53	5.7	-0.116174058559001	-1.65209124448067	1.41974312736266
1	28	3	1	1	1	0	1	74	11	227	49	32	58	12.1	1.465664030018	-0.245891198614557	3.17721925865055
1	31.6	0	0	0	1	0	0	62	7	136	62	41	54	2.3	10.4147956417206	3.91556788250624	16.914023400935
0	23.7	0	0	0	0	0	0	78	22	121	74	51	75	4.3	-1.31417501356835	-2.51768475406523	-0.110665273071463
0	20.4	0	1	0	0	0	0	65	5.5	198	91	31	63	7.9	-0.601628875841151	-1.90990579021924	0.706648038536936
1	15	0	0	0	0	0	0	54	3.5	92	32	34	46	3.5	4.78854128019094	1.3272022468814	8.24988031350049
0	24.6	3	1	0	0	0	1	67	0	175	65	27	62	6.5	-1.03515438795117	-2.29145747372089	0.221148697818549
0	20.3	0	0	0	0	0	0	67	5	144	40	41	65	5.6	-0.550971340441911	-1.87862280763928	0.776680126755457
0	29.3	0	0	0	0	0	1	69	3	98	45	41	57	6.5	4.24356444744861	1.78571563424941	6.7014132606478
0	25.4	0	1	0	1	0	1	67	2	205	38	80	47	6	-0.703433738705849	-2.04264432685399	0.635776849442297
0	20	0	0	0	0	0	1	78	17	150	65	46	47	5.7	-0.394011894612222	-1.79066157675559	1.00263778753114
0	25.1	0	0	0	0	0	1	71	0	102	40	35	60	4	-0.831440420263744	-2.13432247241104	0.471441631883553
0	25.2	0	0	0	0	0	0	57	3	109	44	28	52	4.2	-0.78912692068656	-2.10362782615432	0.5253739847812
0	18.1	0	0	0	0	1	1	54	3	111	80	40	66	4.6	0.840146106670862	-0.958317525421762	2.63860973876349
0	28	0	0	0	0	0	0	52	4.5	149	62	66	63	4.8	1.465664030018	-0.245891198614557	3.17721925865055
0	22.8	0	1	0	0	1	1	74	0	146	86	35	59	5.4	-1.37956320448045	-2.59110864030212	-0.168017768658784
0	27.9	0	0	0	0	1	1	61	0	118	33	45	49	4.3	1.30436647014301	-0.37477802832347	2.98351096860949
0	25.4	0	0	0	0	0	1	64	0	172	35	35	48	6	-0.703433738705849	-2.04264432685399	0.635776849442297
0	23.6	0	0	0	0	1	1	58	0	106	37	40	51	5	-1.33340240645401	-2.53449067082378	-0.132314142084231
0	28.5	0	0	0	0	0	0	53	2	136	56	34	65	6.9	2.39589909400696	0.484849357249966	4.30694883076395
0	24.5	3	1	0	0	1	1	72	8.5	157	46	45	31	6.8	-1.07332111751811	-2.32223361680532	0.175591381769108
0	22	0	1	0	0	0	0	70	5.5	189	100	39	70	5.9	-1.24407497993862	-2.44169801529682	-0.0464519445804195
0	26.1	0	0	0	0	0	1	68	4	138	83	28	60	7.3	-0.381200056046621	-1.79241433797901	1.03001422588576
0	23.9	3	0	0	0	0	1	49	6	144	63	42	62	5	-1.26749202681731	-2.47895985014965	-0.0560242034849776
0	23.4	3	0	0	0	0	0	68	4	147	86	41	65	5.7	-1.36311115641826	-2.56283369895508	-0.163388613881448
0	18.7	3	0	1	1	0	0	67	13	167	45	33	62	5.2	0.3860055697405	-1.33516029060677	2.10717143008778
0	29.7	3	0	1	0	1	1	54	0	152	111	44	65	6	5.27395645146624	2.40072826876455	8.14718463416792
0	22.3	0	0	0	0	0	1	66	4	137	48	36	47	4.5	-1.31378456619512	-2.52207648150132	-0.10549265088892
0	24.7	3	0	0	0	0	0	57	15.5	184	55	33	72	7.4	-0.995891791329138	-2.26007364042343	0.268290057765157
0	24.6	0	0	0	0	1	0	52	0	190	84	62	75	7.25	-1.03515438795117	-2.29145747372089	0.221148697818549
0	19.7	0	0	0	0	0	0	65	3	130	45	36	66	4.75	-0.229865808574677	-1.70848003467497	1.24874841752562
0	27.3	0	0	0	0	0	1	49	1.5	150	49	37	47	6.3	0.511570800874738	-1.01225362539906	2.03539522714853
0	27.9	0	0	0	0	0	1	63	4	236	66	31	60	8.7	1.30436647014301	-0.37477802832347	2.98351096860949
0	22.9	0	1	1	0	1	1	77	4	218	78	43	60	7.1	-1.38435184926931	-2.59397012160595	-0.17473357693268
1	24	0	0	0	0	0	0	70	9	146	106	38	67	2.3	-1.24031437599174	-2.4569912971629	-0.0236374548205696
0	28.7	0	1	1	0	0	0	62	6	184	77	36	63	5.9	2.82179568619084	0.806071900311202	4.83751947207048
0	27.7	0	0	0	0	0	1	56	4.5	207	51	34	66	8.7	1.00730779031568	-0.612449234754971	2.62706481538633
0	26.1	0	0	0	0	1	1	57	3	240	60	30	35	7.8	-0.381200056046621	-1.79241433797901	1.03001422588576
0	21.4	0	0	1	1	0	0	66	4	157	84	76	38	5.7	-1.04861824568479	-2.24544093886336	0.14820444749377
0	24.9	0	1	0	0	0	0	76	5	158	53	23	77	6.3	-0.914837802778213	-2.1967720767747	0.36709647121827
0	24.6	0	0	0	1	0	0	66	8.5	202	35	51	65	5.1	-1.03515438795117	-2.29145747372089	0.221148697818549
0	17.3	0	0	0	0	0	1	66	4	176	100	33	72	6.3	1.60611652630132	-0.288902853767497	3.50113590637014
0	23	3	0	0	0	0	1	65	3.5	288	27	28	40	7.3	-1.38617713877266	-2.59341316534568	-0.17894111219964
0	27.1	0	1	0	1	0	1	65	0	126	63	29	68	5.5	0.308616707606484	-1.18064861977281	1.79788203498578
0	27	3	0	0	0	0	1	58	3.5	157	68	36	61	5.3	0.217197714702078	-1.25824409719804	1.6926395266022
0	17.1	3	0	0	0	0	0	65	0	111	63	32	44	5	1.83153503479154	-0.0892758775171971	3.75234594710028
0	22.4	0	0	0	0	0	1	72	2	129	60	48	67	2.7	-1.33223152600185	-2.54307025917821	-0.121392792825486
0	23.1	0	0	0	0	0	1	63	13.5	72	43	27	66	2.3	-1.38498892832311	-2.58970796206834	-0.180269894577882
0	23.8	3	0	0	1	1	1	65	0	160	58	49	64	9	-1.29216232648317	-2.49918016862573	-0.0851444843406062
0	16.3	0	0	0	0	0	1	69	7.5	198	99	33	67	6	2.86065188835682	0.739821900267811	4.98148187644583
0	29.3	3	1	0	0	1	1	68	5.5	174	33	32	70	8.1	4.24356444744861	1.78571563424941	6.7014132606478
0	24.2	0	0	0	0	0	1	70	4	205	64	31	65	6.5	-1.17913727923436	-2.40778568314071	0.0495111246719828
0	20.4	0	0	0	0	0	1	67	3.5	104	40	33	64	4.7	-0.601628875841151	-1.90990579021924	0.706648038536936
0	28.6	0	0	0	1	0	1	48	3	173	37	30	58	6.8	2.60531223810416	0.644163900146766	4.56646057606154
0	25.1	0	0	0	0	0	1	51	2	116	44	16	60	14	-0.831440420263744	-2.13432247241104	0.471441631883553
0	22.4	3	0	0	0	1	1	69	0	147	60	67	67	5.3	-1.33223152600185	-2.54307025917821	-0.121392792825486
0	20.1	0	0	0	0	1	1	54	4	109	51	50	67	5.2	-0.447135491216123	-1.81903597139083	0.924764988958582
0	23.5	0	1	0	0	0	1	75	4	201	70	38	64	6.7	-1.34974080344948	-2.54957099139478	-0.149910615504187
0	17.9	3	0	0	0	0	0	63	7	196	40	26	70	7.1	1.01243542114103	-0.809051560918151	2.83392240320021
0	20	3	0	1	0	0	1	60	8	140	45	29	63	6.5	-0.394011894612222	-1.79066157675559	1.00263778753114
0	21.1	0	1	0	0	1	1	58	6	230	45	31	61	7.1	-0.927843739828485	-2.1441292880871	0.288441808430129
0	24.2	0	1	0	0	0	0	57	0	247	170	42	53	7	-1.17913727923436	-2.40778568314071	0.0495111246719828
0	22	0	0	0	1	0	1	68	4	103	57	57	52	4.1	-1.24407497993862	-2.44169801529682	-0.0464519445804195
0	28.5	3	1	0	0	0	1	77	5	153	69	32	65	5.5	2.39589909400696	0.484849357249966	4.30694883076395
0	23.9	0	0	0	0	1	1	68	4	117	53	35	67	4.8	-1.26749202681731	-2.47895985014965	-0.0560242034849776
0	27	0	0	0	0	0	0	68	0	148	51	43	39	3	0.217197714702078	-1.25824409719804	1.6926395266022
0	28.3	0	0	0	0	0	1	47	8	217	36	45	67	7.7	1.99971419320035	0.177370158583429	3.82205822781728
0	21.8	0	0	0	0	0	0	68	8	180	135	20	72	7	-1.18659614720091	-2.37857059268743	0.00537829828560632
0	25.3	3	0	0	0	0	0	68	0	180	110	33	53	6	-0.746463065404353	-2.07315268222398	0.580226551415271
0	24.4	0	0	0	0	0	0	62	1	185	80	45	63	5.7	-1.1101840140302	-2.35206994680204	0.131701918741652
0	26	3	0	0	0	0	1	60	10.5	140	81	33	71	2.3	-0.431005958648582	-1.83518932577019	0.973177408473024
0	24.6	0	0	1	0	0	1	55	5	229	58	26	62	7.4	-1.03515438795117	-2.29145747372089	0.221148697818549
0	23.9	0	0	0	0	0	1	54	0	81	41	31	71	2.5	-1.26749202681731	-2.47895985014965	-0.0560242034849776
0	20.7	0	1	0	0	0	0	73	1.5	154	42	35	57	4.7	-0.748019155829746	-2.00835852302925	0.512320211369756
0	22.2	0	1	0	0	1	1	61	5	205	62	35	72	7.7	-1.29287798429395	-2.49789628825057	-0.0878596803373279
1	25.3	0	1	0	1	0	0	72	3	106	37	29	68	4.7	-0.746463065404353	-2.07315268222398	0.580226551415271
1	19.5	0	0	0	0	0	0	63	10.5	316	149	25	67	8.2	-0.116174058559001	-1.65209124448067	1.41974312736266
0	23	0	1	0	0	0	1	56	0	109	60	43	61	5.2	-1.38617713877266	-2.59341316534568	-0.17894111219964
0	21.4	0	0	0	0	0	1	66	0	122	51	34	48	5.67	-1.04861824568479	-2.24544093886336	0.14820444749377
0	24.8	0	0	1	0	1	1	56	4	203	79	33	70	6.4	-0.955727972888339	-2.22841381062585	0.316957864849174
0	20	0	1	1	0	0	0	51	0	66	36	29	64	2.3	-0.394011894612222	-1.79066157675559	1.00263778753114
0	20.8	0	0	0	0	0	1	55	4	193	145	33	70	5.7	-0.794759645314728	-2.04211393792172	0.452594647292267
0	22.8	0	0	0	0	0	0	55	0	120	82	39	76	2.3	-1.37956320448045	-2.59110864030212	-0.168017768658784
0	27.6	0	0	0	0	0	1	63	2	126	62	26	72	5	0.871401404029487	-0.72132733347201	2.46413014153098
1	20.5	0	1	0	1	0	1	77	3.5	156	79	55	62	4.5	-0.651391782457286	-1.94206968055515	0.639286115640575
0	22.7	3	0	0	0	0	0	63	7.5	160	117	32	51	9.4	-1.37187605463609	-2.58463477335367	-0.159117335918509
0	23.3	0	1	0	0	0	0	66	3	155	80	82	42	7.7	-1.37345906519153	-2.57411193298212	-0.172806197400939
0	26.1	0	0	0	1	0	1	62	3	148	76	33	64	5.8	-0.381200056046621	-1.79241433797901	1.03001422588576
0	24	0	0	0	0	0	0	65	6	138	58	44	58	5.8	-1.24031437599174	-2.4569912971629	-0.0236374548205696
0	20.2	0	0	0	1	0	0	63	10.5	100	60	61	70	6.4	-0.499462473809724	-1.84832672018001	0.849401772560566
0	16.8	0	0	0	0	0	1	65	0	177	85	31	62	5.4	2.19511845616726	0.227711823084971	4.16252508924955
0	25.9	3	0	0	0	0	1	51	6	186	50	33	64	5.5	-0.479061630311149	-1.8750092799988	0.916886019376506
0	22.2	0	0	0	0	0	0	53	3	135	77	21	64	5.1	-1.29287798429395	-2.49789628825057	-0.0878596803373279
0	20	0	0	0	0	0	1	67	7.5	180	135	1	69	6.9	-0.394011894612222	-1.79066157675559	1.00263778753114
0	22.1	0	0	0	0	0	0	60	2	78	49	31	69	3.7	-1.26960899278844	-2.47093771640848	-0.0682802691684061
1	26.6	0	0	0	0	1	1	65	5.5	110	75	1	47	4.8	-0.0910930325645751	-1.53028943989766	1.34810337476851
0	26.5	0	0	0	1	1	1	49	0	153	54	29	74	6.2	-0.156070884449291	-1.58939413328209	1.27725236438351
0	22.5	0	0	0	0	0	0	68	1	126	77	32	57	6.8	-1.34812326350277	-2.56058499209509	-0.135661534910442
0	23.4	0	0	0	0	1	1	64	4	241	85	36	67	7.5	-1.36311115641826	-2.56283369895508	-0.163388613881448
0	24.3	3	1	0	0	1	1	56	2.5	187	109	47	58	7.2	-1.14552808203836	-2.38066742636956	0.0896112622928349
0	27.1	0	0	0	0	0	0	64	3	102	45	53	51	4.75	0.308616707606484	-1.18064861977281	1.79788203498578
0	19.5	0	0	1	0	0	0	66	8.5	133	37	31	64	4.5	-0.116174058559001	-1.65209124448067	1.41974312736266
0	21.3	0	0	0	0	0	1	62	2	169	54	51	71	5.3	-1.00986148499314	-2.21180029769316	0.192077327706875
0	20	0	0	0	0	0	1	70	4	117	53	1	43	2.3	-0.394011894612222	-1.79066157675559	1.00263778753114
0	20.7	0	0	0	1	0	0	61	3	120	71	47	66	2.5	-0.748019155829746	-2.00835852302925	0.512320211369756
0	23.1	0	0	0	0	0	0	50	0	153	60	12	74	5.6	-1.38498892832311	-2.58970796206834	-0.180269894577882
0	16	0	0	0	0	1	1	69	3	139	66	34	57	4.5	3.28782096757256	0.987087598018674	5.58855433712644
0	22.2	0	0	0	0	0	1	76	12	143	36	59	67	2.8	-1.29287798429395	-2.49789628825057	-0.0878596803373279
0	19.4	0	0	0	0	0	0	62	3	103	47	39	62	2.3	-0.0578874185986562	-1.62193294460521	1.5061581074079
0	20.8	3	0	0	0	0	0	62	0	176	104	40	39	6.2	-0.794759645314728	-2.04211393792172	0.452594647292267
0	21.4	3	0	1	0	0	0	77	7	182	61	27	67	6	-1.04861824568479	-2.24544093886336	0.14820444749377
0	25.2	0	1	0	0	0	1	65	4	174	38	31	64	9	-0.78912692068656	-2.10362782615432	0.5253739847812
0	20.3	3	1	0	0	1	1	67	1.5	204	37	27	68	6.3	-0.550971340441911	-1.87862280763928	0.776680126755457
0	23.7	2	1	0	0	0	1	76	13	190	87	49	71	6.4	-1.31417501356835	-2.51768475406523	-0.110665273071463
0	22.7	0	0	0	0	0	0	65	0	143	37	57	76	5	-1.37187605463609	-2.58463477335367	-0.159117335918509
1	17.4	0	1	0	0	0	1	71	4	145	63	64	61	5.2	1.4986511765692	-0.383838012746704	3.38114036588511
0	23.1	0	0	0	0	0	0	68	4	132	44	34	61	4.8	-1.38498892832311	-2.58970796206834	-0.180269894577882
0	20	0	0	0	0	0	1	18	0	178	146	42	60	2.3	-0.394011894612222	-1.79066157675559	1.00263778753114
0	19.5	0	0	0	0	0	0	56	4	87	55	75	53	6.7	-0.116174058559001	-1.65209124448067	1.41974312736266
0	23.1	0	0	0	0	0	1	57	3	161	59	80	65	4.5	-1.38498892832311	-2.58970796206834	-0.180269894577882
0	18.5	0	0	0	0	0	1	78	4	167	63	48	35	5.3	0.528117981197979	-1.22247828925784	2.27871425165379
0	27.6	3	0	1	1	0	0	69	4	189	111	81	71	5.2	0.871401404029487	-0.72132733347201	2.46413014153098
0	25.6	0	0	0	0	0	0	59	3	174	36	30	66	5.3	-0.615961067400641	-1.98003833759133	0.748116202790049
0	22.1	0	0	0	0	0	1	62	6	114	51	41	59	4.4	-1.26960899278844	-2.47093771640848	-0.0682802691684061
0	21.5	3	0	0	0	1	1	66	4	131	68	41	72	5	-1.08575999180369	-2.27897647965381	0.10745649604642
0	19.8	0	0	0	0	0	1	61	4	60	30	32	75	2.3	-0.285392279351505	-1.73573943687349	1.16495487817048
0	23.2	3	0	0	1	1	1	70	4	130	66	31	53	7.1	-1.38075415692987	-2.58316758240419	-0.178340731455539
0	27.1	0	1	0	0	0	1	71	15.5	218	163	33	71	7.4	0.308616707606484	-1.18064861977281	1.79788203498578
0	23.4	0	0	0	1	1	1	55	12	149	43	27	78	5	-1.36311115641826	-2.56283369895508	-0.163388613881448
0	22.9	0	0	0	0	0	1	68	8	131	49	32	73	6	-1.38435184926931	-2.59397012160595	-0.17473357693268
0	26.5	0	0	0	0	0	0	53	0	92	39	99	61	3.2	-0.156070884449291	-1.58939413328209	1.27725236438351
0	23.5	0	1	0	0	1	1	74	3	243	122	28	57	2.3	-1.34974080344948	-2.54957099139478	-0.149910615504187
0	22.4	0	1	0	0	0	1	54	0	145	40	13	59	2.3	-1.33223152600185	-2.54307025917821	-0.121392792825486
0	15.6	0	0	0	0	1	1	61	11	183	88	47	54	7.3	3.87892745146057	1.20813802691383	6.54971687600731
0	24.9	0	0	0	0	0	0	57	3.5	115	65	34	56	6.8	-0.914837802778213	-2.1967720767747	0.36709647121827
0	23	0	0	0	0	0	0	61	2	149	40	40	62	5.8	-1.38617713877266	-2.59341316534568	-0.17894111219964
0	22.9	0	0	0	0	0	1	62	8	205	63	81	64	7.7	-1.38435184926931	-2.59397012160595	-0.17473357693268
0	29.7	0	0	0	0	1	1	47	6	146	53	32	69	6.3	5.27395645146624	2.40072826876455	8.14718463416792
0	27	2	0	0	1	0	1	68	4	120	35	48	63	7	0.217197714702078	-1.25824409719804	1.6926395266022
0	28.6	0	0	0	0	0	0	63	4	110	31	23	70	6.3	2.60531223810416	0.644163900146766	4.56646057606154
0	24.8	0	0	0	1	0	1	63	3.5	174	58	32	63	6.75	-0.955727972888339	-2.22841381062585	0.316957864849174
0	21	0	0	0	0	0	1	70	3	233	37	34	46	8.2	-0.884746026698846	-2.11011530142362	0.340623248025925
0	27.8	0	0	0	0	0	1	63	4	138	52	24	44	5.9	1.15159009248894	-0.496983089131535	2.80016327410941
0	22.8	0	0	0	0	0	1	62	2	102	34	25	62	5.1	-1.37956320448045	-2.59110864030212	-0.168017768658784
1	32	0	1	0	1	0	0	50	4	182	55	22	68	7.3	11.506831177771	3.93711783629792	19.0765445192441
0	21.5	0	0	0	0	0	0	47	2	123	63	36	68	6.3	-1.08575999180369	-2.27897647965381	0.10745649604642
0	23	3	0	0	0	0	1	64	6	2.5	107	110	37	8.9	-1.38617713877266	-2.59341316534568	-0.17894111219964
0	20.8	0	0	0	0	0	1	78	8.5	125	42	19	60	6.5	-0.794759645314728	-2.04211393792172	0.452594647292267
1	30	0	1	0	0	0	1	51	3.5	136	64	32	58	5	6.07062955939635	2.81694081816869	9.32431830062401
0	21.8	3	0	0	0	0	1	50	2	102	70	70	50	4.8	-1.18659614720091	-2.37857059268743	0.00537829828560632
0	24.1	0	0	0	0	0	1	65	19	175	112	26	66	6.8	-1.21080006088187	-2.43325758933647	0.0116574675727359
0	25.8	3	1	0	0	0	1	68	4	116	74	26	72	6.7	-0.525717548356996	-1.91215445025483	0.860719353540836
0	20.6	0	0	0	0	0	1	62	14.5	196	139	50	62	8.9	-0.700208212671873	-1.97495020064465	0.574533775300899
0	28.5	0	0	0	0	0	1	56	0	115	47	30	64	5.5	2.39589909400696	0.484849357249966	4.30694883076395
0	19.2	0	0	0	0	0	0	82	3	111	48	62	71	4.3	0.0619735914393154	-1.55521701925766	1.67916420213629
0	21.4	0	0	0	0	1	1	67	10	240	74	55	60	8.1	-1.04861824568479	-2.24544093886336	0.14820444749377
0	25.7	0	0	0	0	1	1	61	3	195	95	26	59	7	-0.57127058875411	-1.94700927150982	0.804468094001596
0	19.9	0	0	0	0	0	0	71	4.5	184	55	53	68	6.2	-0.340099798913736	-1.76299992414317	1.08280032631569
0	22	0	0	0	1	0	1	67	4	193	53	38	59	7	-1.24407497993862	-2.44169801529682	-0.0464519445804195
0	22	0	0	0	0	0	1	73	3	123	54	43	58	7.6	-1.24407497993862	-2.44169801529682	-0.0464519445804195
0	22.9	0	0	0	0	0	1	57	1.5	168	75	28	70	6.9	-1.38435184926931	-2.59397012160595	-0.17473357693268
0	27	0	0	0	0	0	1	63	3	95	47	29	50	4	0.217197714702078	-1.25824409719804	1.6926395266022
0	20.4	0	0	0	0	0	0	70	3	146	64	51	44	5.9	-0.601628875841151	-1.90990579021924	0.706648038536936
0	25.7	2	0	0	0	0	1	75	3	193	78	50	44	7.9	-0.57127058875411	-1.94700927150982	0.804468094001596
1	16.9	0	0	0	0	0	0	69	12	214	102	38	43	8	2.07063910982142	0.120626464554088	4.02065175508875
0	26.8	0	0	0	0	0	1	70	2	116	63	25	73	4.9	0.0524631233977741	-1.40157572806996	1.50650197486551
0	26.8	0	0	0	0	0	1	70	8	159	64	25	73	4.9	0.0524631233977741	-1.40157572806996	1.50650197486551
1	30.1	0	0	0	0	0	1	43	0	172	210	42	53	10.3	6.33883782254445	2.94388499181353	9.73379065327537
1	29.4	0	0	0	0	0	1	72	2	155	74	51	57	17.6	4.49656327924237	1.94420589627246	7.04892066221229
1	30	0	0	0	0	0	1	67	2	202	96	50	53	5.8	6.07062955939635	2.81694081816869	9.32431830062401
0	24.2	0	0	0	0	0	1	69	4	120	77	43	66	4.5	-1.17913727923436	-2.40778568314071	0.0495111246719828
0	23.2	3	0	0	0	0	1	72	6	195	52	33	56	7.5	-1.38075415692987	-2.58316758240419	-0.178340731455539
0	21.2	0	0	0	0	0	0	52	3.5	133	45	33	72	7.3	-0.969575629776402	-2.17803311253124	0.238881852978437
0	26.1	3	0	0	0	0	1	61	0	137	63	24	37	8.1	-0.381200056046621	-1.79241433797901	1.03001422588576
0	17.6	0	0	0	0	0	0	70	5.5	161	65	41	74	5.7	1.29415143080357	-0.563467081218187	3.15176994282532
0	18.6	3	0	0	0	0	1	68	14.5	270	73	31	70	8.4	0.456028042293027	-1.28059766373358	2.19265374831963
0	19	0	0	0	0	0	1	56	4	174	124	56	69	5.1	0.186914989872286	-1.47732277325575	1.85115275300032
0	25.3	0	0	0	0	0	1	57	3	236	56	35	68	6.5	-0.746463065404353	-2.07315268222398	0.580226551415271
0	25.4	0	0	0	0	0	1	55	3.5	150	97	57	71	7.1	-0.703433738705849	-2.04264432685399	0.635776849442297
0	22	0	0	0	0	0	1	56	6	164	100	24	63	7.1	-1.24407497993862	-2.44169801529682	-0.0464519445804195
0	22.9	0	0	2	0	0	0	70	3	155	88	89	69	5.7	-1.38435184926931	-2.59397012160595	-0.17473357693268
0	23	0	0	0	1	0	0	73	10.5	2.3	120	29	69	7.4	-1.38617713877266	-2.59341316534568	-0.17894111219964
0	22.3	0	0	0	0	1	1	58	6.5	144	42	29	56	7.3	-1.31378456619512	-2.52207648150132	-0.10549265088892
0	17.3	0	0	0	0	0	0	69	8	57	57	35	46	33	1.60611652630132	-0.288902853767497	3.50113590637014
0	28.4	0	1	0	0	0	0	65	2.5	157	56	45	62	6.9	2.19393015178726	0.328989592968761	4.05887071060577
0	19	3	0	0	0	0	1	66	9.5	147	98	41	73	5.2	0.186914989872286	-1.47732277325575	1.85115275300032
0	23.3	0	1	0	0	0	0	70	10	122	89	32	66	7.3	-1.37345906519153	-2.57411193298212	-0.172806197400939
0	21	0	0	0	0	0	0	73	6	120	43	46	46	5.6	-0.884746026698846	-2.11011530142362	0.340623248025925
0	25	0	0	0	0	0	1	57	0	124	46	63	68	4.4	-0.873369917011009	-2.1653690816877	0.418629247665685
0	20.8	0	0	1	0	0	0	67	8	172	35	45	46	7.6	-0.794759645314728	-2.04211393792172	0.452594647292267
