# Supplementary material for: Body mass index and postoperative mortality in patients undergoing coronary artery bypass graft surgery plus valve replacement: a retrospective cohort study
Source: PeerJ. 2022 Jun 14;10:e13601. doi: 10.7717/peerj.13601 (PMC9205315; doi:10.7717/peerj.13601)
Supplement: Supplemental Information 4 [file peerj-10-13601-s004.zip › 3/1_2_tbl/1_2_tbl.log]

R version 3.6.3 (2020-02-29) -- "Holding the Windsock"
Copyright (C) 2020 The R Foundation for Statistical Computing
Platform: x86_64-w64-mingw32/x64 (64-bit)

R is free software and comes with ABSOLUTELY NO WARRANTY.
You are welcome to redistribute it under certain conditions.
Type 'license()' or 'licence()' for distribution details.

R is a collaborative project with many contributors.
Type 'contributors()' for more information and
'citation()' on how to cite R or R packages in publications.

Type 'demo()' for some demos, 'help()' for on-line help, or
'help.start()' for an HTML browser interface to help.
Type 'q()' to quit R.

> R.Version4RUN<-361;
> R.LibLocation <- file.path(R.home(),'library')
> #***************** Regarding ALL Following R Functions ********************
> #***** COPYRIGHT (c) 2010 X&Y Solutions, ALL RIGHT RESERVED ***************
> #******************* www.EmpowerStats.com *********************************
> #**************************************************************************
> Sys.setlocale("LC_TIME", "C")
[1] "C"
> library(doBy,lib.loc=R.LibLocation)
> library(plotrix,lib.loc=R.LibLocation)
> library(stringi,lib.loc=R.LibLocation)
> library(stringr,lib.loc=R.LibLocation)
> library(survival,lib.loc=R.LibLocation)
> library(rms,lib.loc=R.LibLocation)
Loading required package: Hmisc
Loading required package: lattice
Loading required package: Formula
Loading required package: ggplot2

Attaching package: 'Hmisc'

The following objects are masked from 'package:base':

    format.pval, units

Loading required package: SparseM

Attaching package: 'SparseM'

The following object is masked from 'package:base':

    backsolve

> library(nnet,lib.loc=R.LibLocation)
> library(car,lib.loc=R.LibLocation)
Loading required package: carData

Attaching package: 'car'

The following objects are masked from 'package:rms':

    Predict, vif

> library(mgcv,lib.loc=R.LibLocation)
Loading required package: nlme
This is mgcv 1.8-31. For overview type 'help("mgcv-package")'.

Attaching package: 'mgcv'

The following object is masked from 'package:nnet':

    multinom

> pdfwd<-6; pdfht<-6
> setwd("D:/dc/3/1_2_tbl")
> load("D:/dc/3/D1.Rdata")
> if (length(which(ls()=="EmpowerStatsR"))==0) EmpowerStatsR<-get(ls()[1])
> names(EmpowerStatsR)<-toupper(names(EmpowerStatsR))
> ofname<-'1_2_tbl'
> 
> recodevar <- function (var,oldcode,newcode) {
+   tmp.v <- var
+   nc.tmp <- length(oldcode)
+   for (i in (1:nc.tmp)) {
+     if (!is.na(oldcode[i]) & oldcode[i] != "NA") { tmp.v[(var==oldcode[i])] <- newcode[i]
+ 	} else if (!is.na(newcode[i])) {tmp.v[is.na(var)] <- newcode[i] }  
+   }
+   if (is.factor(tmp.v)) {tmp.v1<-as.numeric(as.character(tmp.v))} else {tmp.v1<-as.numeric(tmp.v)}
+   rm(tmp.v);  return(tmp.v1)
+ } 
> 
> attach(EmpowerStatsR)
> sink("D:/dc/3/1_0_data/1_0_data.lst")
> print("Creating new variable: BODY.MASS.INDEX.CS")
> BODY.MASS.INDEX.CS<- 0+(BODY.MASS.INDEX>=18)+(BODY.MASS.INDEX>=25)
> BODY.MASS.INDEX.CS[is.na(BODY.MASS.INDEX)]<-NA
> EmpowerStatsR<-cbind(EmpowerStatsR,BODY.MASS.INDEX.CS)
> print("Creating new variable: BODY.MASS.INDEX.CS.RCD")
> BODY.MASS.INDEX.CS.RCD<- recodevar(BODY.MASS.INDEX.CS,c(0,1,2),c(1,0,2))
> EmpowerStatsR<-cbind(EmpowerStatsR,BODY.MASS.INDEX.CS.RCD)
> rm(BODY.MASS.INDEX.CS,BODY.MASS.INDEX.CS.RCD)
> detach(EmpowerStatsR)
> sink()
> this.vars.used<- c('PRIOR.SURGERY.0NO.1CABG.2VALVE.3OTHER','CEREBROVASCULAR.DISEASE.0NO.1YES','CHRONIC.RENAL.FAILURE.0NO.1YES','DIABETES.0NO.1YES','SMOKING.YES.0NO.1YES','BODY.MASS.INDEX','SEX.0.FEMALE.1.MALE','AGE','RBC.U','PUMP.TIME','CROSS.CLAMP.TIME','PH','EF','X1.MORT.OPERATIVE.MORTALITY.0.NONE.1YES','OPERATION.TIME','BODY.MASS.INDEX.CS','BODY.MASS.INDEX.CS.RCD')
> this.vars.type<- c(3,2,3,2,2,0,2,0,0,0,0,0,0,2,0,3,3)
> EmpowerStatsR<- EmpowerStatsR[this.vars.used]
> vname<-c("PRIOR.SURGERY.0NO.1CABG.2VALVE.3OTHER","PRIOR.SURGERY.0NO.1CABG.2VALVE.3OTHER.0","PRIOR.SURGERY.0NO.1CABG.2VALVE.3OTHER.2","PRIOR.SURGERY.0NO.1CABG.2VALVE.3OTHER.3")
> vlabel<-c("PRIOR.SURGERY.0NO.1CABG.2VALVE.3OTHER","  0","  2","  3")
> vname<-c(vname,"CEREBROVASCULAR.DISEASE.0NO.1YES","CEREBROVASCULAR.DISEASE.0NO.1YES.0","CEREBROVASCULAR.DISEASE.0NO.1YES.1")
> vlabel<-c(vlabel,"CEREBROVASCULAR.DISEASE.0NO.1YES","  0","  1")
> vname<-c(vname,"CHRONIC.RENAL.FAILURE.0NO.1YES","CHRONIC.RENAL.FAILURE.0NO.1YES.0","CHRONIC.RENAL.FAILURE.0NO.1YES.1","CHRONIC.RENAL.FAILURE.0NO.1YES.2")
> vlabel<-c(vlabel,"CHRONIC.RENAL.FAILURE.0NO.1YES","  0","  1","  2")
> vname<-c(vname,"DIABETES.0NO.1YES","DIABETES.0NO.1YES.0","DIABETES.0NO.1YES.1")
> vlabel<-c(vlabel,"DIABETES.0NO.1YES","  0","  1")
> vname<-c(vname,"SMOKING.YES.0NO.1YES","SMOKING.YES.0NO.1YES.0","SMOKING.YES.0NO.1YES.1")
> vlabel<-c(vlabel,"SMOKING.YES.0NO.1YES","  0","  1")
> vname<-c(vname,"BODY.MASS.INDEX","SEX.0.FEMALE.1.MALE","SEX.0.FEMALE.1.MALE.0","SEX.0.FEMALE.1.MALE.1")
> vlabel<-c(vlabel,"BODY.MASS.INDEX","SEX.0.FEMALE.1.MALE","  0","  1")
> vname<-c(vname,"AGE","RBC.U","PUMP.TIME","CROSS.CLAMP.TIME")
> vlabel<-c(vlabel,"AGE","RBC.U","PUMP.TIME","CROSS.CLAMP.TIME")
> vname<-c(vname,"PH","EF","X1.MORT.OPERATIVE.MORTALITY.0.NONE.1YES","X1.MORT.OPERATIVE.MORTALITY.0.NONE.1YES.0","X1.MORT.OPERATIVE.MORTALITY.0.NONE.1YES.1")
> vlabel<-c(vlabel,"PH","EF","X1.MORT.OPERATIVE.MORTALITY.0.NONE.1YES","  0","  1")
> vname<-c(vname,"OPERATION.TIME","BODY.MASS.INDEX.CS","BODY.MASS.INDEX.CS.0","BODY.MASS.INDEX.CS.1","BODY.MASS.INDEX.CS.2")
> vlabel<-c(vlabel,"OPERATION.TIME","BODY.MASS.INDEX group","  <18","  >=18, <25","  >=25")
> vname<-c(vname,"BODY.MASS.INDEX.CS.RCD","BODY.MASS.INDEX.CS.RCD.0","BODY.MASS.INDEX.CS.RCD.1","BODY.MASS.INDEX.CS.RCD.2")
> vlabel<-c(vlabel,"BODY.MASS.INDEX group recoded","  0","  1","  2")
>  
> library(gdata,lib.loc=R.LibLocation); 
gdata: Unable to locate valid perl interpreter
gdata: 
gdata: read.xls() will be unable to read Excel XLS and XLSX files
gdata: unless the 'perl=' argument is used to specify the location of a
gdata: valid perl intrpreter.
gdata: 
gdata: (To avoid display of this message in the future, please ensure
gdata: perl is installed and available on the executable search path.)
gdata: Unable to load perl libaries needed by read.xls()
gdata: to support 'XLX' (Excel 97-2004) files.

gdata: Unable to load perl libaries needed by read.xls()
gdata: to support 'XLSX' (Excel 2007+) files.

gdata: Run the function 'installXLSXsupport()'
gdata: to automatically download and install the perl
gdata: libaries needed to support Excel XLS and XLSX formats.

Attaching package: 'gdata'

The following object is masked from 'package:stats':

    nobs

The following object is masked from 'package:utils':

    object.size

The following object is masked from 'package:base':

    startsWith

> library(geepack,lib.loc=R.LibLocation); 
> library(mgcv,lib.loc=R.LibLocation); 
> WD <- EmpowerStatsR; rm(EmpowerStatsR); gc(); 
          used  (Mb) gc trigger  (Mb) max used  (Mb)
Ncells 2148613 114.8    4495335 240.1  2460695 131.5
Vcells 3444792  26.3    8388608  64.0  4956535  37.9
> title<-'¶à¸ö»Ø¹é·½³Ì'; 
> wd.subset=''; 
> weights.var<- NA; 
> yvname<-c('X1.MORT.OPERATIVE.MORTALITY.0.NONE.1YES'); 
> ydist<-c('binomial'); 
> ylink<-c('logit'); 
> ylv<- this.vars.type[match(yvname, this.vars.used)]; 
> avname<-c('SMOKING.YES.0NO.1YES','SEX.0.FEMALE.1.MALE','AGE'); 
> saf<-c('0','0','.'); 
> vaf<-c(0,0,0); 
> alv<- this.vars.type[match(avname, this.vars.used)]; 
> svname<-c('PRIOR.SURGERY.0NO.1CABG.2VALVE.3OTHER','CEREBROVASCULAR.DISEASE.0NO.1YES','CHRONIC.RENAL.FAILURE.0NO.1YES','DIABETES.0NO.1YES','SMOKING.YES.0NO.1YES','SEX.0.FEMALE.1.MALE','AGE','RBC.U','PUMP.TIME','CROSS.CLAMP.TIME','PH','EF','OPERATION.TIME'); 
> sdf<-c('0','0','0','0','0','0','.','.','.','.','.','.','.'); 
> vdf<-c(0,0,0,0,0,0,0,0,0,0,0,0,0); 
> slv<- this.vars.type[match(svname, this.vars.used)]; 
> prn<-1; 
> xvname<-c('BODY.MASS.INDEX','BODY.MASS.INDEX.CS.RCD'); 
> sxf<-c(0,0); 
> vxf<-c(0,0); 
> xlv<- this.vars.type[match(xvname, this.vars.used)]; 
> par1<-1; 
> chk<- 1; 
> cox<- 0; 
> timevar<- NA; 
> vname.start<- NA; 
> subjvname<- NA; 
> gee.TYPE<-'INDEPENDENCE'; 
> bvar<- NA; 
> colvname<- NA; 
> par3<- NA; 
> dec<-0.1; 
> if (is.na(dec)) dec<-1; 
> if (dec < 1) dec<-abs(log10(dec)); 
> ##R package## gdata geepack mgcv ##R package##;
> pvformat<-function(p,dec) {
+   pp <- sprintf(paste("%.",dec,"f",sep=""),as.numeric(p))
+   if (is.matrix(p)) {pp<-matrix(pp, nrow=nrow(p)); colnames(pp)<-colnames(p);rownames(pp)<-rownames(p);}
+   lw <- paste("<",substr("0.00000000000",1,dec+1),"1",sep="");
+   pp[as.numeric(p)<(1/10^dec)]<-lw
+   return(pp)
+ }
> numfmt<-function(p,dec) {
+   if (is.list(p)) p<-as.matrix(p)
+   pp <- sprintf(paste("%.",dec,"f",sep=""),as.numeric(p))
+   if (is.matrix(p)) {pp<-matrix(pp, nrow=nrow(p));colnames(pp)<-colnames(p);rownames(pp)<-rownames(p);}
+   pp[as.numeric(p)>10000000]<- "inf."
+   pp[is.na(p) | gsub(" ","",p)==""]<- ""
+   pp[p=="-Inf"]<-"-Inf"
+   pp[p=="Inf"]<-"Inf"
+   return(pp)
+ }
> varstats<-function(var,vlvl,dec) {
+   if (length(vlvl)==1 & vlvl[1]==0) {
+     return(paste(numfmt(mean(var,na.rm=TRUE),dec),numfmt(sd(var,na.rm=TRUE),dec),sep="+"))
+   } else {
+     a<-table(var)
+     b<-matrix(paste(a, " (", numfmt(a/sum(a)*100,dec), "%)",sep=""),ncol=1)
+     return(c(" ",b[match(vlvl,names(a))]))
+   }
+ }
> mat2htmltable<-function(mat) {
+   t1<- apply(mat,1,function(z) paste(z,collapse="</td><td>"))
+   t2<- paste("<tr><td>",t1,"</td></tr>")
+   return(paste(t2,collapse=" "))
+ }
> setgam<-function(fml,yi) {
+   if (ydist[yi]=="") ydist[yi]<-"gaussian"
+   if (ydist[yi]=="exact") ydist[yi]<-"binomial"
+   if (ydist[yi]=="breslow") ydist[yi]<-"binomial"
+   if (ydist[yi]=="gaussian") mdl<-try(gam(formula(fml),weights=wdtmp$weights,data=wdtmp, family=gaussian(link="identity")))
+   if (ydist[yi]=="binomial") mdl<-try(gam(formula(fml),weights=wdtmp$weights,data=wdtmp, family=binomial(link="logit")))
+   if (ydist[yi]=="poisson") mdl<-try(gam(formula(fml),weights=wdtmp$weights,data=wdtmp, family=poisson(link="log")))
+   if (ydist[yi]=="gamma") mdl<-try(gam(formula(fml),weights=wdtmp$weights,data=wdtmp, family=Gamma(link="inverse")))
+   if (ydist[yi]=="negbin") mdl<-try(gam(formula(fml),weights=wdtmp$weights,data=wdtmp, family=negbin(c(1,10), link="log")))
+   return(mdl)
+ }
> setgee<-function(fml,yi) {
+   if (ydist[yi]=="") ydist[yi]<-"gaussian"
+   if (ydist[yi]=="exact") ydist[yi]<-"binomial"
+   if (ydist[yi]=="breslow") ydist[yi]<-"binomial"
+   if (ydist[yi]=="gaussian") md<-try(geeglm(formula(fml),id=wdtmp[,subjvname],corstr=gee.TYPE,family="gaussian",weights=wdtmp$weights,data=wdtmp))
+   if (ydist[yi]=="binomial") md<-try(geeglm(formula(fml),id=wdtmp[,subjvname],corstr=gee.TYPE,family="binomial",weights=wdtmp$weights,data=wdtmp))
+   if (ydist[yi]=="poisson") md<-try(geeglm(formula(fml),id=wdtmp[,subjvname],corstr=gee.TYPE,family="poisson",weights=wdtmp$weights,data=wdtmp))
+   if (ydist[yi]=="gamma") md<-try(geeglm(formula(fml),id=wdtmp[,subjvname],corstr=gee.TYPE,family="Gamma",weights=wdtmp$weights,data=wdtmp))
+   if (ydist[yi]=="negbin") md<-try(geeglm.nb(formula(fml),id=wdtmp[,subjvname],corstr=gee.TYPE,weights=wdtmp$weights,data=wdtmp))
+   return(md)
+ }
> setglm<-function(fml,yi) {
+   if (ydist[yi]=="") ydist[yi]<-"gaussian"
+   if (ydist[yi]=="exact") ydist[yi]<-"binomial"
+   if (ydist[yi]=="breslow") ydist[yi]<-"binomial"
+   if (ydist[yi]=="gaussian") md<-try(glm(formula(fml),family="gaussian",weights=wdtmp$weights,data=wdtmp))
+   if (ydist[yi]=="binomial") md<-try(glm(formula(fml),family="binomial",weights=wdtmp$weights,data=wdtmp))
+   if (ydist[yi]=="poisson") md<-try(glm(formula(fml),family="poisson",weights=wdtmp$weights,data=wdtmp))
+   if (ydist[yi]=="gamma") md<-try(glm(formula(fml),family="Gamma",weights=wdtmp$weights,data=wdtmp))
+   if (ydist[yi]=="negbin") md<-try(glm.nb(formula(fml),weights=wdtmp$weights,data=wdtmp))
+   return(md)
+ }
> mdl2oo<-function(mdl, xxname, opt) {
+   if (is.na(mdl[[1]][1])) return(list(rep("",times=length(xxname)),""))
+   if (substr(mdl[[1]][1],1,5)=="Error") return(list(rep("",times=length(xxname)),""))
+   gs<-summary(mdl); print(mdl$formula); print(gs)
+   if (opt=="gam") {gsparm <- gs$p.table;tmpn<-gs$n;
+   } else {gsparm <- gs$coefficients;tmpn <- sum(gs$df[c(1,2)]);}
+   gsp<-gsparm[match(xxname,rownames(gsparm)),]
+   if (length(xxname)==1) {beta<-gsp[1]; se<-gsp[2]; pv<-gsp[4]; 
+   } else {beta<-gsp[,1]; se<-gsp[,2]; pv<-gsp[,4]; }
+   ci1<- beta-1.96*se; ci2<- beta+1.96*se
+   pvx<-substr(rep("****",length(pv)),1,(pv<=0.05)+(pv<=0.01)+(pv<=0.001)) 
+   if (colprn==3) {pvv<-pvx;} else {pvv<-pvformat(pv,dec+2);}
+   if ((colprn!=2) & (gs$family[[2]]=="log" | gs$family[[2]]=="logit")) {
+     o1<-paste(numfmt(exp(beta),dec)," (",numfmt(exp(ci1),dec),", ",numfmt(exp(ci2),dec),")",sep="")
+   } else {
+     if (colprn<3) {o1<-paste(numfmt(beta,dec), " (",numfmt(ci1,dec),", ",numfmt(ci2,dec),")",sep="")
+     } else {o1<-paste(numfmt(beta,dec), "+",numfmt(se,dec),sep="");}
+   }    
+   o1<-paste(o1,pvv);  o1[is.na(beta)]<-NA
+   if (length(xxname)>1) {
+     if (gs$family[[2]]=="log" | gs$family[[2]]=="logit") {
+        o1[is.na(o1) & substr(xxname,1,7)=="factor("]<-"1.0"
+     } else {o1[is.na(o1) & substr(xxname,1,7)=="factor("]<-"0";}
+     o1[is.na(o1)]<-"";
+   }
+   return(list(o1,tmpn))
+ }
> recodevar <- function (var,oldcode,newcode) {
+   tmp.v <- var
+   nc.tmp <- length(oldcode)
+   for (i in (1:nc.tmp)) {tmp.v[(var==oldcode[i])]=newcode[i]}
+   if (is.factor(tmp.v)) {tmp.v1<-as.numeric(as.character(tmp.v))} else {tmp.v1<-as.numeric(tmp.v)}
+   rm(tmp.v);  return(tmp.v1)
+ } 
> rankvar <- function(var, num) {
+   qprobs <- 1/num
+   if (num>2) {for (i in (2:(num-1))) {qprobs <- c(qprobs, 1/num * i) } } 
+   outvar <- rep(0, times=length(var))
+   outvar[is.na(var)] <- NA
+   cutpoints <- quantile(var,probs=qprobs, na.rm=TRUE)
+   for (k in (1:length(cutpoints))) { outvar[var>=cutpoints[k]] <- k; }
+   return(outvar)
+ }
> removeNA<-function(i,j,m,wdf) {
+  vvv<-c(yvname[i],adjvv[[m]],subjvname,colvname,bvar,vname.start,timevar); 
+  if (j<=nx) {vvv<-c(vvv,xvname[j]);} else {vvv<-c(vvv,xvname);}
+  vvv<-vvv[!is.na(vvv)]; vvv<-vvv[vvv>" "]
+  tmp<-is.na(wdf[,vvv]); 
+  return(wdf[apply(tmp,1,sum)==0,])
+ }
> if (!is.na(weights.var)) {weights<-WD[,weights.var];} else {weights<-1;}
> WD<-cbind(WD,weights);
> vlabelN<-(substr(vlabel,1,1)==" ");
> vlabelZ<-vlabel[vlabelN];vlabelV<-vlabel[!vlabelN]
> vnameV<-vname[!vlabelN];vnameZ<-vname[vlabelN]
> w<-c("<!DOCTYPE html><html lang='zh'><head><meta charset='gb2312'></head><body>")
> w<-c(w,paste("<h2>", title, "</h2>"))
> if (length(avname)>0) { 
+  if (sum((saf=="s" | saf=="S") & alv>0)>0) w<-c(w,"</br>Spline smoothing only applies for continuous variables")
+  if (!is.na(subjvname) & (sum((saf=="s" | saf=="S") & alv==0)>0)) w<-c(w,"</br>Generalized estimate equation could not be used with spline smoothing terms")
+ }
> if (length(svname)>0) {
+  if (sum((sdf=="s" | sdf=="S") & slv>0)>0) w<-c(w,"</br>Spline smoothing only applies for continuous variables")
+  if (!is.na(subjvname) & (sum((sdf=="s" | sdf=="S") & slv==0)>0)) w<-c(w,"</br>Generalized estimate equation could not be used with spline smoothing terms")
+ }
> allvname<-c(yvname,xvname,colvname,bvar,avname,svname,subjvname,vname.start,timevar,"weights"); 
> allvname<-allvname[!is.na(allvname)]
> WD<-WD[,allvname];
> if (!is.na(subjvname)) WD<-WD[order(WD[,subjvname]),]
> if (sum(sxf>1 & xlv>0)>0) w<-c(w,"Categorizing only applies to continuous variables");
> if (sum(sxf>1 & xlv==0)>0) {
+      t.xname<-NA;t.xlv<-NA; nx<-length(xvname)
+      for (i in 1:nx) {
+        if (sxf[i]>1 & xlv[i]==0) {
+           tmp.Xi<- rankvar(WD[,xvname[i]],sxf[i])
+           tmp.newcode <- tapply(WD[,xvname[i]],tmp.Xi,function(z) median(z,na.rm=TRUE))
+           tmp.low <- tapply(WD[,xvname[i]],tmp.Xi,function(z) min(z,na.rm=TRUE))
+           tmp.upp <- tapply(WD[,xvname[i]],tmp.Xi,function(z) max(z,na.rm=TRUE))
+           tmp.Xi2<- recodevar(tmp.Xi,(1:sxf[i])-1,tmp.newcode)
+           tmp.Xi<-cbind(tmp.Xi,tmp.Xi2)
+           tmp.NM<-paste(xvname[i],c("grp","grp.cont"),sep=".")
+           colnames(tmp.Xi)<-tmp.NM
+           WD<-cbind(WD,tmp.Xi)
+           t.xname<-c(t.xname,tmp.NM)
+           t.xlv<-c(t.xlv,sxf[i],0)
+           vnameV<-c(vnameV,tmp.NM)
+           vlabelV<-c(vlabelV,paste(vlabelV[vnameV==xvname[i]],c("group","group trend")))
+           vnameZ<-c(vnameZ,paste(tmp.NM[1],(1:sxf[i])-1,sep="."))
+           vlabelZ<-c(vlabelZ,paste(tmp.low,"-",tmp.upp))
+        } else {
+           t.xname<-c(t.xname,xvname[i]); t.xlv<-c(t.xlv,xlv[i])
+        }
+      }
+      xvname<-t.xname[-1]; xlv<-t.xlv[-1];
+ }
> if (!is.na(subjvname)) {
+  if (length(avname)>0) saf<-rep(0,length(saf)); 
+  if (length(svname)>0) sdf<-rep(0,length(sdf)); 
+  WD<-WD[order(WD[,subjvname]),];
+ }
> fmlm<-" "; fmlb<-"Non-adjusted"; tmp<-""; adjvv<-list(NA); adjvb<-"None"; 
> fmlp<-ifelse(!is.na(subjvname), "gee", "glm");
> na=0; avb=""; smoothav<-0; nadjm<-0
> if (length(avname)>0) { 
+   na<-length(avname)
+   avb<-vlabelV[match(avname,vnameV)];
+   avname_ <- avname 
+   smoothavi<-((saf=="s" | saf=="S") & alv==0)
+   smoothav<-sum(smoothavi)
+   smoothavname<-avname[smoothavi]
+   avname_[smoothavi]<-paste("s(",avname[smoothavi],")",sep="")
+   avb1<-avb
+   avb1[smoothavi]<-paste(avb[smoothavi],"(Smooth)",sep="")
+   avname_[alv>0]<-paste("factor(",avname[alv>0],")",sep="")
+   fmlm<-c(fmlm,paste("+",paste(avname_,collapse="+")))
+   fmlb<-c(fmlb,"Adjust")
+   nadjm<-nadjm+1; tmp<-c(tmp,"I"); adjvv[[nadjm+1]]<-avname; 
+   adjvb<-c(adjvb, paste(avb1, collapse="; "))
+   fmlp<-c(fmlp,ifelse(!is.na(subjvname), "gee", ifelse(smoothav>0, "gam", "glm")))
+ }
> ns=0; svb=""; smoothsv<-0
> if (length(svname)>0) { 
+   svb<-vlabelV[match(svname,vnameV)];
+   svname_ <- svname 
+   smoothsvi<-((sdf=="s" | sdf=="S") & slv==0)
+   smoothsv<-sum(smoothsvi)
+   smoothsvname<-svname[smoothsvi]
+   svname_[smoothsvi]<-paste("s(",svname[smoothsvi],")",sep="")
+   svb1<-svb
+   svb1[smoothsvi]<-paste(svb[smoothsvi],"(Smooth)",sep="")
+   svname_[slv>0]<-paste("factor(",svname[slv>0],")",sep="")
+   fmlm<-c(fmlm,paste("+",paste(svname_,collapse="+")))
+   fmlb<-c(fmlb,"Adjust")
+   nadjm<-nadjm+1; tmp<-c(tmp,"II"); adjvv[[nadjm+1]]<-svname
+   adjvb<-c(adjvb, paste(svb1, collapse="; "))
+   fmlp<-c(fmlp,ifelse(!is.na(subjvname), "gee", ifelse(smoothsv>0, "gam", "glm")))
+ }
> if (chk==0 & length(fmlm)>1) {
+   fmlm<-fmlm[-1]; fmlb<-fmlb[-1]; tmp<-tmp[-1]; adjvv<-adjvv[-1]; adjvb<-adjvb[-1]; fmlp<-fmlp[-1];
+ }
> if (nadjm>1) fmlb<-paste(fmlb,tmp)
> nmdl<-length(fmlm)
> ny=length(yvname); nx=length(xvname); 
> xb<-vlabelV[match(xvname,vnameV)]; xb[is.na(xb)]<-xvname[is.na(xb)]
> yb<-vlabelV[match(yvname,vnameV)]; yb[is.na(yb)]<-yvname[is.na(yb)]
> xvname_ <- xvname
> xvname_[xlv>0]<-paste("factor(",xvname[xlv>0],")",sep="")
> xxname_<-list(NA); xxlbl_<-list(NA); xxlvl_<-list(NA)
> for (j in (1:nx)) {
+   if (xlv[j]==0) {
+     xxname_[[j+1]]<-xvname[j];xxlbl_[[j+1]]<-xb[j];xxlvl_[[j+1]]<-0
+   } else {
+     xxlvl_[[j+1]]<-levels(factor(WD[,xvname[j]]))
+     tmp<-paste(xvname[j],".",xxlvl_[[j+1]],sep="")
+     xxlbl_[[j+1]]<-c(xb[j],vlabelZ[match(tmp,vnameZ)])
+     xxlbl_[[j+1]]<-paste(c("",rep("&nbsp&nbsp",length(xxlbl_[[j+1]])-1)),xxlbl_[[j+1]])
+     xxname_[[j+1]]<-c(xvname[j],paste("factor(",xvname[j],")",xxlvl_[[j+1]],sep=""))
+   }
+ }
> xxname_<-xxname_[-1]; xxlbl_<-xxlbl_[-1]; xxlvl_<-xxlvl_[-1];
> if (nx==1) par1<-1; 
> if (is.na(par1) | par1<1) par1<-1;
> if (par1>1) {
+   tmp1<-xxname_[[1]]; tmp2<-xxlbl_[[1]]
+   for (j in 2:nx) {tmp1<-c(tmp1,xxname_[[j]]); tmp2<-c(tmp2,xxlbl_[[j]]);}
+   xxname_[[nx+1]]<-tmp1; xxlbl_[[nx+1]]<-tmp2;
+   xvname_<-c(xvname_,paste(xvname_,collapse="+"))
+ }
> contx<-(sum(xlv>0)==0)
> if (par1==3 & !is.na(bvar)) {w<-c(w,"</br>Column stratified variable was ignored"); bvar<-NA; bvname<-NA;}
> if (is.na(bvar) & !is.na(colvname) & nmdl==1 & par1!=3) {if ((ny==1) | (nx==1 & contx)) {bvar<-colvname; colvname<-NA;}}
> if (is.na(colvname)) {
+   nclv<-1; clvb<-"Total"; clvb_<-"Total"
+ } else {
+   clv<-levels(factor(WD[,colvname])); nclv<-length(clv)+1
+   clvb_<-vlabelZ[match(paste(colvname,".",clv,sep=""),vnameZ)]; clvb_[is.na(clvb_)]<-clv[is.na(clvb_)];
+   clvb<-c(paste(vlabelV[vnameV==colvname],clvb_,sep="="),"Total");
+   clvb_<-c(clvb_,"Total")
+   WD<-WD[!is.na(WD[,colvname]),]
+ } 
> if (is.na(bvar)) {
+   blvb<-"Total"; blvb_<-"Total"
+ } else {
+   blv<-levels(factor(WD[,bvar])); nblv<-length(blv)+1
+   blvb_<-vlabelZ[match(paste(bvar,".",blv,sep=""),vnameZ)]; blvb_[is.na(blvb_)]<-blv[is.na(blvb_)];
+   blvb<-c(paste(vlabelV[vnameV==bvar],blvb_,sep="="),"Total");
+   blvb_<-c(blvb_,"Total")
+   WD<-WD[!is.na(WD[,bvar]),]
+ }
> aa<-c(1,2,3,4)
> for (i in 1:4) {
+       for (j in c(1:4)[-i]) {
+           for (k in c(1:4)[-c(i,j)]) aa<-rbind(aa,c(i,j,k,c(1:4)[-c(i,j,k)]))
+       }
+ }
> colprn<-prn;
> if (is.na(par3) | par3<1) par3<-1
> rord<-aa[par3,]
> if (!is.na(bvar)) {prn<-"S";
+ } else {
+   if (par3>1) {
+     rordc<-ifelse(rord[4]==1,3,4)
+     prn<-c("G","Y","M","X")[rord[rordc]]
+     if (prn=="X") {
+       if (!contx & nx>1) prn<-ifelse(nmdl>1, "M", ifelse(ny>nx & contx, "X", "Y"))
+       if (!contx & nx==1) prn<-"CX"
+       if (par1==2) {tmp<-ifelse(rordc==4,ifelse(rord[3]==1,2,3),2); prn<-c("G","Y","M","X")[rord[tmp]];}
+     }
+   } else {
+     prn<-ifelse(nmdl>1, "M", ifelse(ny>nx & contx, "X", "Y"))
+     if (par1==2) prn<-ifelse(nmdl>1, "M", "Y")
+   }
+   if (par1==3) prn<-"UM"
+ }
> sink(paste(ofname,".lst",sep=""))
> if (par1==2) {xbgn<-nx+1; xend<-nx+1;} else {xbgn<-1; xend<-nx;}
> if (prn=="Y") {
+   tt<-c(0,0,0,0,"Exposure",yb); nn<-c(0,0,0,0,yb); 
+   for (k in (1:nclv)) {
+     wdtmp0<-WD;
+     if (!is.na(colvname)) {
+       if (k<nclv) wdtmp0<-WD[WD[,colvname]==clv[k],];
+       print(paste("Stratified by",colvname, ":", clvb[k]))
+     } 
+     for (m in 1:nmdl) {
+       for (j in (xbgn:xend)) {
+         colj<-cbind(k,0,m,j,xxlbl_[[j]])
+         nnj <-c(k,0,m,j)
+         for (i in (1:ny)) {
+           fml<-paste(yvname[i],"~",xvname_[j],fmlm[m]);
+           wdtmp<-removeNA(i,j,m,wdtmp0)
+           if (!is.na(colvname)) {if (k==nclv) fml<-paste(fml,"+factor(",colvname,")",sep="");}
+           if (fmlp[m]=="gam") tmp.mdl<-setgam(fml,i)
+           if (fmlp[m]=="gee") tmp.mdl<-setgee(fml,i)
+           if (fmlp[m]=="glm") tmp.mdl<-setglm(fml,i)
+           tmpooi<-mdl2oo(tmp.mdl,xxname_[[j]],fmlp[m])
+           colj<-cbind(colj,tmpooi[[1]]); nnj<-c(nnj,tmpooi[[2]])
+         }
+         tt<-rbind(tt,colj); nn<-rbind(nn,nnj)
+       }
+     }
+   }
+ } 
> if (prn=="S") {
+   tt<-c(0,0,0,0,"Exposure",blvb); nn<-c(0,0,0,0,blvb);
+   for (k in (1:nclv)) {
+     wdtmp0<-WD;
+     if (!is.na(colvname)) {
+       if (k<nclv) wdtmp0<-WD[WD[,colvname]==clv[k],];
+       print(paste("Stratified by",colvname, ":", clvb[k]))
+     } 
+     for (i in (1:ny)) {
+       for (m in 1:nmdl) {
+         for (j in (xbgn:xend)) {
+           colj<-cbind(k,i,m,j,xxlbl_[[j]]);
+           nnj <- c(k,i,m,j)
+           for (b in (1:nblv)) {
+             print(paste("Stratified by",bvar, ":", blvb[b]))
+             fml<-paste(yvname[i],"~",xvname_[j],fmlm[m]);
+             if (b<nblv) {
+               wdtmp1<-wdtmp0[wdtmp0[,bvar]==blv[b],];
+             } else {
+               wdtmp1<-wdtmp0; fml<-paste(fml,"+factor(",bvar,")",sep="");
+             }
+             wdtmp<-removeNA(i,j,m,wdtmp1)
+             if (!is.na(colvname)) {if (k==nclv) fml<-paste(fml,"+factor(",colvname,")",sep="");}
+             if (fmlp[m]=="gam") tmp.mdl<-setgam(fml,i)
+             if (fmlp[m]=="gee") tmp.mdl<-setgee(fml,i)
+             if (fmlp[m]=="glm") tmp.mdl<-setglm(fml,i)
+             tmpooi<-mdl2oo(tmp.mdl,xxname_[[j]],fmlp[m])
+             colj<-cbind(colj,tmpooi[[1]]); nnj<-c(nnj,tmpooi[[2]])
+           }
+           tt<-rbind(tt,colj); nn<-rbind(nn,nnj)
+         }
+       }
+     }
+   }
+ } 
> if (prn=="M") {
+   tt<-c(0,0,0,0,"Exposure",fmlb);  nn<-c(0,0,0,0,fmlb)
+   for (k in (1:nclv)) {
+     wdtmp0<-WD; 
+     if (!is.na(colvname)) {
+       if (k<nclv) wdtmp0<-WD[WD[,colvname]==clv[k],];
+       print(paste("Stratified by",colvname, ":", clvb[k]))
+     } 
+     for (i in 1:ny) {
+       for (j in xbgn:xend) {
+         colj<-cbind(k,i,0,j,xxlbl_[[j]]); nnj<-c(k,i,0,j)
+         for (m in 1:nmdl) {
+           fml<-paste(yvname[i],"~",xvname_[j],fmlm[m]);
+           wdtmp<-removeNA(i,j,m,wdtmp0)
+           if (!is.na(colvname)) {if (k==nclv) fml<-paste(fml,"+factor(",colvname,")",sep="");}
+           if (fmlp[m]=="gam") tmp.mdl<-setgam(fml,i)
+           if (fmlp[m]=="gee") tmp.mdl<-setgee(fml,i)
+           if (fmlp[m]=="glm") tmp.mdl<-setglm(fml,i)
+           tmpooi<-mdl2oo(tmp.mdl,xxname_[[j]],fmlp[m])
+           colj<-cbind(colj,tmpooi[[1]]); nnj<-c(nnj,tmpooi[[2]])
+         }
+         tt<-rbind(tt,colj); nn<-rbind(nn,nnj)
+       }
+     }
+   }
+ }
> if (prn=="X") {
+   tt<-c(0,0,0,0,"Outcome",xb); nn<-c(0,0,0,0,xb); 
+   for (k in (1:nclv)) {
+     wdtmp0<-WD;
+     if (!is.na(colvname)) {
+       if (k<nclv) wdtmp0<-WD[WD[,colvname]==clv[k],];
+       print(paste("Stratified by",colvname, ":", clvb[k]))
+     } 
+     for (m in 1:nmdl) {
+       for (i in (1:ny)) {
+         colj<-cbind(k,i,m,0,yb[i])
+         nnj <-c(k,i,m,0)
+         for (j in (1:nx)) {
+           fml<-paste(yvname[i],"~",xvname_[j],fmlm[m]);
+           wdtmp<-removeNA(i,j,m,wdtmp0)
+           if (!is.na(colvname)) {if (k==nclv) fml<-paste(fml,"+factor(",colvname,")",sep="");}
+           if (fmlp[m]=="gam") tmp.mdl<-setgam(fml,i)
+           if (fmlp[m]=="gee") tmp.mdl<-setgee(fml,i)
+           if (fmlp[m]=="glm") tmp.mdl<-setglm(fml,i)
+           tmpooi<-mdl2oo(tmp.mdl,xxname_[[j]],fmlp[m])
+           colj<-cbind(colj,tmpooi[[1]]); nnj<-c(nnj,tmpooi[[2]])
+         }
+         tt<-rbind(tt,colj); nn<-rbind(nn,nnj)
+       }
+     }
+   }
+ } 
> if (prn=="CX") {
+   tt<-c(0,0,0,0,"Outcome",xxlbl_[[1]][-1]); nn<-c(0,0,0,0,xb[1]); 
+   nxl<-length(xxlbl_[[1]])-1
+   for (k in (1:nclv)) {
+     wdtmp0<-WD;
+     if (!is.na(colvname)) {
+       if (k<nclv) wdtmp0<-WD[WD[,colvname]==clv[k],];
+       print(paste("Stratified by",colvname, ":", clvb[k]))
+     } 
+     for (m in 1:nmdl) {
+       for (i in (1:ny)) {
+           colj<-c(k,i,m,0,yb[i])
+           nnj <-c(k,i,m,0)
+           fml<-paste(yvname[i],"~",xvname_[1],fmlm[m]);
+           wdtmp<-removeNA(i,1,m,wdtmp0)
+           if (!is.na(colvname)) {if (k==nclv) fml<-paste(fml,"+factor(",colvname,")",sep="");}
+           if (fmlp[m]=="gam") tmp.mdl<-setgam(fml,i)
+           if (fmlp[m]=="gee") tmp.mdl<-setgee(fml,i)
+           if (fmlp[m]=="glm") tmp.mdl<-setglm(fml,i)
+           tmpooi<-mdl2oo(tmp.mdl,xxname_[[1]],fmlp[m])
+           colj<-c(colj,tmpooi[[1]][-1]); nnj<-c(nnj,tmpooi[[2]])
+           tt<-rbind(tt,colj); nn<-rbind(nn,nnj)
+       }
+     }
+   }
+ } 
> if (prn=="UM") {
+   tt<-c(0,0,0,0,"Exposure","Univariable","Multivariable");  nn<-c(0,0,0,0,"Univariable","Multivariable")
+   for (k in (1:nclv)) {
+     wdtmp0<-WD; 
+     if (!is.na(colvname)) {
+       if (k<nclv) wdtmp0<-WD[WD[,colvname]==clv[k],];
+       print(paste("Stratified by",colvname, ":", clvb[k]))
+     } 
+     for (i in 1:ny) {
+       for (m in 1:nmdl) {
+         colm<-rep(NA,6); nnm<-rep(NA,5)
+         for (j in 1:(nx+1)) {
+           colj<-cbind(k,i,m,j,xxlbl_[[j]]); nnj<-c(k,i,m,j)
+           fml<-paste(yvname[i],"~",xvname_[j],fmlm[m]);
+           wdtmp<-removeNA(i,j,m,wdtmp0)
+           if (!is.na(colvname)) {if (k==nclv) fml<-paste(fml,"+factor(",colvname,")",sep="");}
+           if (fmlp[m]=="gam") tmp.mdl<-setgam(fml,i)
+           if (fmlp[m]=="gee") tmp.mdl<-setgee(fml,i)
+           if (fmlp[m]=="glm") tmp.mdl<-setglm(fml,i)
+           tmpooi<-mdl2oo(tmp.mdl,xxname_[[j]],fmlp[m])
+           colj<-cbind(colj,tmpooi[[1]]); nnj<-c(nnj,tmpooi[[2]])
+           if (j<=nx) {colm<-rbind(colm,colj); nnm<-rbind(nnm,nnj);
+           } else {colm<-cbind(colm[-1,],tmpooi[[1]]); nnm<-cbind(nnm[-1,],tmpooi[[2]]);}
+         }
+         tt<-rbind(tt,colm); nn<-rbind(nn,nnm)
+       }
+     }
+   }
+ }
> sink()
> if (!contx & prn!="CX") rord<-c(rord[rord!=4],4)
> if (prn=="X" | prn=="CX") rord<-rord[rord!=4]
> if (prn=="Y") rord<-rord[rord!=2]
> if (prn=="M") rord<-rord[rord!=3]
> if (nx==1 & contx) rord<-rord[rord!=4]
> if (nmdl==1) rord<-rord[rord!=3]
> if (ny==1) rord<-rord[rord!=2]
> if (is.na(colvname)) rord<-rord[rord!=1]
> if (length(rord)==0) rord<-1
> nrr<-length(rord)
> for (i in nrr:1) {nn<-nn[order(as.numeric(nn[,rord[i]])),];tt<-tt[order(as.numeric(tt[,rord[i]])),];}
> if (nn[2,4]>0) {nn[,4]<-c("Exposure",xb[as.numeric(nn[-1,4])]); } else {nn<-nn[,-4];}
> if (nn[2,3]>0) {nn[,3]<-c("Model",fmlb[as.numeric(nn[-1,3])]); } else {nn<-nn[,-3];}
> if (nn[2,2]>0) {nn[,2]<-c("Outcome",yb[as.numeric(nn[-1,2])]); } else {nn<-nn[,-2];}
> if (!is.na(colvname)) {nn[,1]<-c(vlabel[vname==colvname],clvb_[as.numeric(nn[-1,1])]);} else {nn<-nn[,-1];}
> tb<-matrix(as.numeric(tt[,c(1:4)]),ncol=4); 
> if (!is.na(colvname)) {tt[,1]<-c(vlabelV[vnameV==colvname],clvb[tb[-1,1]]);}
> if (ny>1) {tt[,2]<-c("Outcome",yb[tb[-1,2]]);}
> if (nmdl>1) {tt[,3]<-c("Model",fmlb[tb[-1,3]]);}
> nrr1<-nrr-1; oo<-tt[1,]; nc<-ncol(tt)-5; nr<-nrow(tt)
> for (i in 2:nr) {
+   if (nrr>1) {
+     for (j in 1:nrr1) {
+       if (tb[i,rord[j]]!=tb[i-1,rord[j]]) oo<-rbind(oo,c(rep(tt[i,rord[j]],5),rep(" ",nc)))
+     }
+   }
+   oo<-rbind(oo,tt[i,])
+ }
> if (rord[nrr]!=4 & tt[1,rord[nrr]]!="0") {oo<-cbind(oo[,rord[nrr]],oo[,-(1:5)]);} else {oo<-oo[,-(1:4)]}
> w<-c(w,"</br><table border=3>", mat2htmltable(oo), "</table>")
> prnopt<-c("¦Â (95%CI) Pvalue / OR (95%CI) Pvalue", "¦Â (95%CI) Pvalue", "¦Â+se / OR (95%CI) *P<0.05 **P<0.01 ***P<0.001")
>  
> 
> w<-c(w,"</br>±íÖÐÊý¾Ý£º", prnopt[colprn])
> w<-c(w,paste(c("</br>½á¹û±äÁ¿:",paste(yb,collapse="; ")),collapse=" "))
> w<-c(w,paste(c("</br>±©Â¶±äÁ¿:",paste(xb,collapse="; ")),collapse=" "))
> for (m in 1:nmdl) w<-c(w,paste("</br>",fmlb[m],"model adjust for:", adjvb[m]))
> if (smoothav>0 | smoothsv>0) w<-c(w,". </br>Generalized additive models were applied")
> if (!is.na(subjvname)) w<-c(w, paste("</br>Generalized estimate equation were used, subject ID=", subjvname, "(", gee.TYPE,")",sep=""))
> w<-c(w,"</br></br>¸÷Ä£ÐÍËùÓÃµÄÑù±¾Á¿</br><table border=3>", mat2htmltable(nn), "</table>")
> w<-c(w,wd.subset)
> w<-c(w,paste("</br>´Ë±íÓÃÒ×õÍ³¼ÆÈí¼þ (www.empowerstats.com) ºÍRÈí¼þÉú³É£¬Éú³ÉÈÕÆÚ£º",Sys.Date()))
> w<-c(w,"</body></html>")
> fileConn<-file(paste(ofname,".htm",sep="")); writeLines(w, fileConn)
>  
> 
> 
> proc.time()
   user  system elapsed 
   1.89    0.28    2.32 
