# Supplementary material for: Body mass index and postoperative mortality in patients undergoing coronary artery bypass graft surgery plus valve replacement: a retrospective cohort study
Source: PeerJ. 2022 Jun 14;10:e13601. doi: 10.7717/peerj.13601 (PMC9205315; doi:10.7717/peerj.13601)
Supplement: Supplemental Information 4 [file peerj-10-13601-s004.zip › 3/1_2_tbl/1_2_tbl.lst]

X1.MORT.OPERATIVE.MORTALITY.0.NONE.1YES ~ BODY.MASS.INDEX
<environment: 0x00000000220fe0d0>

Call:
glm(formula = formula(fml), family = "binomial", data = wdtmp, 
    weights = wdtmp$weights)

Deviance Residuals: 
    Min       1Q   Median       3Q      Max  
-0.6515  -0.4508  -0.3759  -0.3048   2.8268  

Coefficients:
                Estimate Std. Error z value Pr(>|z|)    
(Intercept)     -6.56344    1.97882  -3.317  0.00091 ***
BODY.MASS.INDEX  0.17243    0.07854   2.195  0.02813 *  
---
Signif. codes:  0 '***' 0.001 '**' 0.01 '*' 0.05 '.' 0.1 ' ' 1

(Dispersion parameter for binomial family taken to be 1)

    Null deviance: 116.68  on 201  degrees of freedom
Residual deviance: 111.63  on 200  degrees of freedom
AIC: 115.63

Number of Fisher Scoring iterations: 5

X1.MORT.OPERATIVE.MORTALITY.0.NONE.1YES ~ BODY.MASS.INDEX + factor(SMOKING.YES.0NO.1YES) + 
    factor(SEX.0.FEMALE.1.MALE) + AGE
<environment: 0x00000000255bac50>

Call:
glm(formula = formula(fml), family = "binomial", data = wdtmp, 
    weights = wdtmp$weights)

Deviance Residuals: 
    Min       1Q   Median       3Q      Max  
-0.7320  -0.4643  -0.3634  -0.2685   2.7780  

Coefficients:
                              Estimate Std. Error z value Pr(>|z|)  
(Intercept)                   -7.22162    3.30365  -2.186   0.0288 *
BODY.MASS.INDEX                0.18785    0.08282   2.268   0.0233 *
factor(SMOKING.YES.0NO.1YES)1 -1.06342    1.08297  -0.982   0.3261  
factor(SEX.0.FEMALE.1.MALE)1  -0.44963    0.53702  -0.837   0.4024  
AGE                            0.01049    0.03209   0.327   0.7438  
---
Signif. codes:  0 '***' 0.001 '**' 0.01 '*' 0.05 '.' 0.1 ' ' 1

(Dispersion parameter for binomial family taken to be 1)

    Null deviance: 116.68  on 201  degrees of freedom
Residual deviance: 108.82  on 197  degrees of freedom
AIC: 118.82

Number of Fisher Scoring iterations: 6

X1.MORT.OPERATIVE.MORTALITY.0.NONE.1YES ~ BODY.MASS.INDEX + factor(PRIOR.SURGERY.0NO.1CABG.2VALVE.3OTHER) + 
    factor(CEREBROVASCULAR.DISEASE.0NO.1YES) + factor(CHRONIC.RENAL.FAILURE.0NO.1YES) + 
    factor(DIABETES.0NO.1YES) + factor(SMOKING.YES.0NO.1YES) + 
    factor(SEX.0.FEMALE.1.MALE) + AGE + RBC.U + PUMP.TIME + CROSS.CLAMP.TIME + 
    PH + EF + OPERATION.TIME
<environment: 0x00000000258835a8>

Call:
glm(formula = formula(fml), family = "binomial", data = wdtmp, 
    weights = wdtmp$weights)

Deviance Residuals: 
    Min       1Q   Median       3Q      Max  
-1.7052  -0.3819  -0.2296  -0.1389   3.0212  

Coefficients:
                                                 Estimate Std. Error z value
(Intercept)                                    -6.138e+00  4.866e+00  -1.261
BODY.MASS.INDEX                                 1.878e-01  9.491e-02   1.978
factor(PRIOR.SURGERY.0NO.1CABG.2VALVE.3OTHER)2 -1.599e+01  2.258e+03  -0.007
factor(PRIOR.SURGERY.0NO.1CABG.2VALVE.3OTHER)3 -8.809e-01  8.689e-01  -1.014
factor(CEREBROVASCULAR.DISEASE.0NO.1YES)1       7.999e-01  6.974e-01   1.147
factor(CHRONIC.RENAL.FAILURE.0NO.1YES)1        -1.123e+00  1.305e+00  -0.860
factor(CHRONIC.RENAL.FAILURE.0NO.1YES)2        -1.416e+01  3.956e+03  -0.004
factor(DIABETES.0NO.1YES)1                      1.585e+00  7.370e-01   2.150
factor(SMOKING.YES.0NO.1YES)1                  -1.210e+00  1.184e+00  -1.023
factor(SEX.0.FEMALE.1.MALE)1                   -5.537e-01  6.259e-01  -0.885
AGE                                             1.145e-02  4.272e-02   0.268
RBC.U                                           7.988e-02  7.677e-02   1.040
PUMP.TIME                                       9.536e-03  6.268e-03   1.521
CROSS.CLAMP.TIME                                1.883e-02  8.709e-03   2.162
PH                                             -8.374e-03  1.872e-02  -0.447
EF                                             -7.112e-02  3.191e-02  -2.229
OPERATION.TIME                                 -1.519e-02  1.260e-01  -0.121
                                               Pr(>|z|)  
(Intercept)                                      0.2071  
BODY.MASS.INDEX                                  0.0479 *
factor(PRIOR.SURGERY.0NO.1CABG.2VALVE.3OTHER)2   0.9943  
factor(PRIOR.SURGERY.0NO.1CABG.2VALVE.3OTHER)3   0.3107  
factor(CEREBROVASCULAR.DISEASE.0NO.1YES)1        0.2514  
factor(CHRONIC.RENAL.FAILURE.0NO.1YES)1          0.3897  
factor(CHRONIC.RENAL.FAILURE.0NO.1YES)2          0.9971  
factor(DIABETES.0NO.1YES)1                       0.0315 *
factor(SMOKING.YES.0NO.1YES)1                    0.3065  
factor(SEX.0.FEMALE.1.MALE)1                     0.3764  
AGE                                              0.7888  
RBC.U                                            0.2981  
PUMP.TIME                                        0.1281  
CROSS.CLAMP.TIME                                 0.0306 *
PH                                               0.6546  
EF                                               0.0258 *
OPERATION.TIME                                   0.9041  
---
Signif. codes:  0 '***' 0.001 '**' 0.01 '*' 0.05 '.' 0.1 ' ' 1

(Dispersion parameter for binomial family taken to be 1)

    Null deviance: 115.608  on 195  degrees of freedom
Residual deviance:  85.629  on 179  degrees of freedom
AIC: 119.63

Number of Fisher Scoring iterations: 16

X1.MORT.OPERATIVE.MORTALITY.0.NONE.1YES ~ factor(BODY.MASS.INDEX.CS.RCD)
<environment: 0x0000000025d300d8>

Call:
glm(formula = formula(fml), family = "binomial", data = wdtmp, 
    weights = wdtmp$weights)

Deviance Residuals: 
    Min       1Q   Median       3Q      Max  
-0.7585  -0.5879  -0.2530  -0.2530   2.6298  

Coefficients:
                                Estimate Std. Error z value Pr(>|z|)    
(Intercept)                      -3.4259     0.5081  -6.743 1.55e-11 ***
factor(BODY.MASS.INDEX.CS.RCD)1   2.3273     0.8382   2.777  0.00549 ** 
factor(BODY.MASS.INDEX.CS.RCD)2   1.7582     0.6140   2.863  0.00419 ** 
---
Signif. codes:  0 '***' 0.001 '**' 0.01 '*' 0.05 '.' 0.1 ' ' 1

(Dispersion parameter for binomial family taken to be 1)

    Null deviance: 116.68  on 201  degrees of freedom
Residual deviance: 104.16  on 199  degrees of freedom
AIC: 110.16

Number of Fisher Scoring iterations: 6

X1.MORT.OPERATIVE.MORTALITY.0.NONE.1YES ~ factor(BODY.MASS.INDEX.CS.RCD) + 
    factor(SMOKING.YES.0NO.1YES) + factor(SEX.0.FEMALE.1.MALE) + 
    AGE
<environment: 0x0000000025f52850>

Call:
glm(formula = formula(fml), family = "binomial", data = wdtmp, 
    weights = wdtmp$weights)

Deviance Residuals: 
    Min       1Q   Median       3Q      Max  
-0.8986  -0.5316  -0.2959  -0.2243   2.6906  

Coefficients:
                                 Estimate Std. Error z value Pr(>|z|)   
(Intercept)                     -3.671720   2.310403  -1.589  0.11201   
factor(BODY.MASS.INDEX.CS.RCD)1  2.297442   0.849630   2.704  0.00685 **
factor(BODY.MASS.INDEX.CS.RCD)2  1.892837   0.650046   2.912  0.00359 **
factor(SMOKING.YES.0NO.1YES)1   -0.948581   1.102072  -0.861  0.38939   
factor(SEX.0.FEMALE.1.MALE)1    -0.548477   0.566874  -0.968  0.33327   
AGE                              0.009656   0.034323   0.281  0.77846   
---
Signif. codes:  0 '***' 0.001 '**' 0.01 '*' 0.05 '.' 0.1 ' ' 1

(Dispersion parameter for binomial family taken to be 1)

    Null deviance: 116.68  on 201  degrees of freedom
Residual deviance: 101.44  on 196  degrees of freedom
AIC: 113.44

Number of Fisher Scoring iterations: 6

X1.MORT.OPERATIVE.MORTALITY.0.NONE.1YES ~ factor(BODY.MASS.INDEX.CS.RCD) + 
    factor(PRIOR.SURGERY.0NO.1CABG.2VALVE.3OTHER) + factor(CEREBROVASCULAR.DISEASE.0NO.1YES) + 
    factor(CHRONIC.RENAL.FAILURE.0NO.1YES) + factor(DIABETES.0NO.1YES) + 
    factor(SMOKING.YES.0NO.1YES) + factor(SEX.0.FEMALE.1.MALE) + 
    AGE + RBC.U + PUMP.TIME + CROSS.CLAMP.TIME + PH + EF + OPERATION.TIME
<environment: 0x00000000261e73c0>

Call:
glm(formula = formula(fml), family = "binomial", data = wdtmp, 
    weights = wdtmp$weights)

Deviance Residuals: 
     Min        1Q    Median        3Q       Max  
-2.17188  -0.35821  -0.15936  -0.07758   2.48710  

Coefficients:
                                                 Estimate Std. Error z value
(Intercept)                                    -3.351e+00  3.903e+00  -0.858
factor(BODY.MASS.INDEX.CS.RCD)1                 3.189e+00  1.071e+00   2.978
factor(BODY.MASS.INDEX.CS.RCD)2                 2.522e+00  8.690e-01   2.903
factor(PRIOR.SURGERY.0NO.1CABG.2VALVE.3OTHER)2 -1.600e+01  2.206e+03  -0.007
factor(PRIOR.SURGERY.0NO.1CABG.2VALVE.3OTHER)3 -8.404e-01  9.264e-01  -0.907
factor(CEREBROVASCULAR.DISEASE.0NO.1YES)1       1.070e+00  7.470e-01   1.432
factor(CHRONIC.RENAL.FAILURE.0NO.1YES)1        -1.347e+00  1.436e+00  -0.938
factor(CHRONIC.RENAL.FAILURE.0NO.1YES)2        -1.309e+01  3.956e+03  -0.003
factor(DIABETES.0NO.1YES)1                      1.937e+00  8.308e-01   2.332
factor(SMOKING.YES.0NO.1YES)1                  -1.167e+00  1.240e+00  -0.941
factor(SEX.0.FEMALE.1.MALE)1                   -7.999e-01  6.782e-01  -1.179
AGE                                             6.862e-03  4.462e-02   0.154
RBC.U                                           1.165e-01  9.331e-02   1.249
PUMP.TIME                                       1.004e-02  7.126e-03   1.409
CROSS.CLAMP.TIME                                2.484e-02  1.012e-02   2.454
PH                                             -4.385e-03  2.096e-02  -0.209
EF                                             -7.086e-02  3.544e-02  -1.999
OPERATION.TIME                                 -7.255e-02  1.123e-01  -0.646
                                               Pr(>|z|)   
(Intercept)                                      0.3906   
factor(BODY.MASS.INDEX.CS.RCD)1                  0.0029 **
factor(BODY.MASS.INDEX.CS.RCD)2                  0.0037 **
factor(PRIOR.SURGERY.0NO.1CABG.2VALVE.3OTHER)2   0.9942   
factor(PRIOR.SURGERY.0NO.1CABG.2VALVE.3OTHER)3   0.3643   
factor(CEREBROVASCULAR.DISEASE.0NO.1YES)1        0.1521   
factor(CHRONIC.RENAL.FAILURE.0NO.1YES)1          0.3481   
factor(CHRONIC.RENAL.FAILURE.0NO.1YES)2          0.9974   
factor(DIABETES.0NO.1YES)1                       0.0197 * 
factor(SMOKING.YES.0NO.1YES)1                    0.3469   
factor(SEX.0.FEMALE.1.MALE)1                     0.2382   
AGE                                              0.8778   
RBC.U                                            0.2118   
PUMP.TIME                                        0.1589   
CROSS.CLAMP.TIME                                 0.0141 * 
PH                                               0.8342   
EF                                               0.0456 * 
OPERATION.TIME                                   0.5181   
---
Signif. codes:  0 '***' 0.001 '**' 0.01 '*' 0.05 '.' 0.1 ' ' 1

(Dispersion parameter for binomial family taken to be 1)

    Null deviance: 115.608  on 195  degrees of freedom
Residual deviance:  74.615  on 178  degrees of freedom
AIC: 110.61

Number of Fisher Scoring iterations: 16
