# Supplementary material for: Body mass index and postoperative mortality in patients undergoing coronary artery bypass graft surgery plus valve replacement: a retrospective cohort study
Source: PeerJ. 2022 Jun 14;10:e13601. doi: 10.7717/peerj.13601 (PMC9205315; doi:10.7717/peerj.13601)
Supplement: Supplemental Information 4 [file peerj-10-13601-s004.zip › 3/1_5_tbl/1_5_tbl.lst]

X1.MORT.OPERATIVE.MORTALITY.0.NONE.1YES ~ factor(PRIOR.SURGERY.0NO.1CABG.2VALVE.3OTHER)
<environment: 0x0000000021fa4cb0>

Call:
glm(formula = formula(fml), family = "binomial", data = wdtmp, 
    weights = wdtmp$weights)

Deviance Residuals: 
    Min       1Q   Median       3Q      Max  
-0.4437  -0.4437  -0.4437  -0.3288   2.4267  

Coefficients:
                                                Estimate Std. Error z value
(Intercept)                                      -2.2687     0.2712  -8.365
factor(PRIOR.SURGERY.0NO.1CABG.2VALVE.3OTHER)2  -14.2974  1385.3778  -0.010
factor(PRIOR.SURGERY.0NO.1CABG.2VALVE.3OTHER)3   -0.6217     0.7755  -0.802
                                               Pr(>|z|)    
(Intercept)                                      <2e-16 ***
factor(PRIOR.SURGERY.0NO.1CABG.2VALVE.3OTHER)2    0.992    
factor(PRIOR.SURGERY.0NO.1CABG.2VALVE.3OTHER)3    0.423    
---
Signif. codes:  0 '***' 0.001 '**' 0.01 '*' 0.05 '.' 0.1 ' ' 1

(Dispersion parameter for binomial family taken to be 1)

    Null deviance: 116.50  on 200  degrees of freedom
Residual deviance: 115.23  on 198  degrees of freedom
AIC: 121.23

Number of Fisher Scoring iterations: 15

X1.MORT.OPERATIVE.MORTALITY.0.NONE.1YES ~ factor(CEREBROVASCULAR.DISEASE.0NO.1YES)
<environment: 0x0000000025690c40>

Call:
glm(formula = formula(fml), family = "binomial", data = wdtmp, 
    weights = wdtmp$weights)

Deviance Residuals: 
    Min       1Q   Median       3Q      Max  
-0.6039  -0.3703  -0.3703  -0.3703   2.3298  

Coefficients:
                                          Estimate Std. Error z value Pr(>|z|)
(Intercept)                                -2.6455     0.3120  -8.479   <2e-16
factor(CEREBROVASCULAR.DISEASE.0NO.1YES)1   1.0361     0.5453   1.900   0.0574
                                             
(Intercept)                               ***
factor(CEREBROVASCULAR.DISEASE.0NO.1YES)1 .  
---
Signif. codes:  0 '***' 0.001 '**' 0.01 '*' 0.05 '.' 0.1 ' ' 1

(Dispersion parameter for binomial family taken to be 1)

    Null deviance: 116.68  on 201  degrees of freedom
Residual deviance: 113.40  on 200  degrees of freedom
AIC: 117.4

Number of Fisher Scoring iterations: 5

X1.MORT.OPERATIVE.MORTALITY.0.NONE.1YES ~ factor(CHRONIC.RENAL.FAILURE.0NO.1YES)
<environment: 0x00000000258a27e8>

Call:
glm(formula = formula(fml), family = "binomial", data = wdtmp, 
    weights = wdtmp$weights)

Deviance Residuals: 
    Min       1Q   Median       3Q      Max  
-0.4229  -0.4229  -0.4229  -0.4229   2.2974  

Coefficients:
                                         Estimate Std. Error z value Pr(>|z|)
(Intercept)                               -2.3691     0.2614  -9.062   <2e-16
factor(CHRONIC.RENAL.FAILURE.0NO.1YES)1   -0.1959     1.0702  -0.183    0.855
factor(CHRONIC.RENAL.FAILURE.0NO.1YES)2  -13.1970  1455.3976  -0.009    0.993
                                           
(Intercept)                             ***
factor(CHRONIC.RENAL.FAILURE.0NO.1YES)1    
factor(CHRONIC.RENAL.FAILURE.0NO.1YES)2    
---
Signif. codes:  0 '***' 0.001 '**' 0.01 '*' 0.05 '.' 0.1 ' ' 1

(Dispersion parameter for binomial family taken to be 1)

    Null deviance: 116.68  on 201  degrees of freedom
Residual deviance: 116.47  on 199  degrees of freedom
AIC: 122.47

Number of Fisher Scoring iterations: 14

X1.MORT.OPERATIVE.MORTALITY.0.NONE.1YES ~ factor(DIABETES.0NO.1YES)
<environment: 0x0000000025b7c828>

Call:
glm(formula = formula(fml), family = "binomial", data = wdtmp, 
    weights = wdtmp$weights)

Deviance Residuals: 
    Min       1Q   Median       3Q      Max  
-0.6400  -0.3769  -0.3769  -0.3769   2.3151  

Coefficients:
                           Estimate Std. Error z value Pr(>|z|)    
(Intercept)                 -2.6088     0.2991  -8.722   <2e-16 ***
factor(DIABETES.0NO.1YES)1   1.1272     0.5787   1.948   0.0514 .  
---
Signif. codes:  0 '***' 0.001 '**' 0.01 '*' 0.05 '.' 0.1 ' ' 1

(Dispersion parameter for binomial family taken to be 1)

    Null deviance: 116.68  on 201  degrees of freedom
Residual deviance: 113.35  on 200  degrees of freedom
AIC: 117.35

Number of Fisher Scoring iterations: 5

X1.MORT.OPERATIVE.MORTALITY.0.NONE.1YES ~ factor(SMOKING.YES.0NO.1YES)
<environment: 0x0000000025d8e478>

Call:
glm(formula = formula(fml), family = "binomial", data = wdtmp, 
    weights = wdtmp$weights)

Deviance Residuals: 
    Min       1Q   Median       3Q      Max  
-0.4474  -0.4474  -0.4474  -0.4474   2.6557  

Coefficients:
                              Estimate Std. Error z value Pr(>|z|)    
(Intercept)                    -2.2513     0.2628  -8.566   <2e-16 ***
factor(SMOKING.YES.0NO.1YES)1  -1.2452     1.0485  -1.188    0.235    
---
Signif. codes:  0 '***' 0.001 '**' 0.01 '*' 0.05 '.' 0.1 ' ' 1

(Dispersion parameter for binomial family taken to be 1)

    Null deviance: 116.68  on 201  degrees of freedom
Residual deviance: 114.69  on 200  degrees of freedom
AIC: 118.69

Number of Fisher Scoring iterations: 6

X1.MORT.OPERATIVE.MORTALITY.0.NONE.1YES ~ BODY.MASS.INDEX
<environment: 0x0000000025fb3968>

Call:
glm(formula = formula(fml), family = "binomial", data = wdtmp, 
    weights = wdtmp$weights)

Deviance Residuals: 
    Min       1Q   Median       3Q      Max  
-0.6515  -0.4508  -0.3759  -0.3048   2.8268  

Coefficients:
                Estimate Std. Error z value Pr(>|z|)    
(Intercept)     -6.56344    1.97882  -3.317  0.00091 ***
BODY.MASS.INDEX  0.17243    0.07854   2.195  0.02813 *  
---
Signif. codes:  0 '***' 0.001 '**' 0.01 '*' 0.05 '.' 0.1 ' ' 1

(Dispersion parameter for binomial family taken to be 1)

    Null deviance: 116.68  on 201  degrees of freedom
Residual deviance: 111.63  on 200  degrees of freedom
AIC: 115.63

Number of Fisher Scoring iterations: 5

X1.MORT.OPERATIVE.MORTALITY.0.NONE.1YES ~ factor(SEX.0.FEMALE.1.MALE)
<environment: 0x00000000261b2150>

Call:
glm(formula = formula(fml), family = "binomial", data = wdtmp, 
    weights = wdtmp$weights)

Deviance Residuals: 
    Min       1Q   Median       3Q      Max  
-0.4783  -0.4783  -0.3819  -0.3819   2.3043  

Coefficients:
                             Estimate Std. Error z value Pr(>|z|)    
(Intercept)                   -2.1102     0.3744  -5.637 1.73e-08 ***
factor(SEX.0.FEMALE.1.MALE)1  -0.4717     0.5096  -0.926    0.355    
---
Signif. codes:  0 '***' 0.001 '**' 0.01 '*' 0.05 '.' 0.1 ' ' 1

(Dispersion parameter for binomial family taken to be 1)

    Null deviance: 116.68  on 201  degrees of freedom
Residual deviance: 115.83  on 200  degrees of freedom
AIC: 119.83

Number of Fisher Scoring iterations: 5

X1.MORT.OPERATIVE.MORTALITY.0.NONE.1YES ~ AGE
<environment: 0x00000000263baf38>

Call:
glm(formula = formula(fml), family = "binomial", data = wdtmp, 
    weights = wdtmp$weights)

Deviance Residuals: 
    Min       1Q   Median       3Q      Max  
-0.4663  -0.4244  -0.4173  -0.4129   2.2523  

Coefficients:
             Estimate Std. Error z value Pr(>|z|)
(Intercept) -2.075578   1.863167  -1.114    0.265
AGE         -0.004913   0.029175  -0.168    0.866

(Dispersion parameter for binomial family taken to be 1)

    Null deviance: 116.68  on 201  degrees of freedom
Residual deviance: 116.65  on 200  degrees of freedom
AIC: 120.65

Number of Fisher Scoring iterations: 5

X1.MORT.OPERATIVE.MORTALITY.0.NONE.1YES ~ RBC.U
<environment: 0x00000000265783c0>

Call:
glm(formula = formula(fml), family = "binomial", data = wdtmp, 
    weights = wdtmp$weights)

Deviance Residuals: 
    Min       1Q   Median       3Q      Max  
-0.6132  -0.4295  -0.4057  -0.3831   2.3207  

Coefficients:
            Estimate Std. Error z value Pr(>|z|)    
(Intercept) -2.62261    0.39748  -6.598 4.17e-11 ***
RBC.U        0.04758    0.05781   0.823     0.41    
---
Signif. codes:  0 '***' 0.001 '**' 0.01 '*' 0.05 '.' 0.1 ' ' 1

(Dispersion parameter for binomial family taken to be 1)

    Null deviance: 116.68  on 201  degrees of freedom
Residual deviance: 116.04  on 200  degrees of freedom
AIC: 120.04

Number of Fisher Scoring iterations: 5

X1.MORT.OPERATIVE.MORTALITY.0.NONE.1YES ~ PUMP.TIME
<environment: 0x0000000026769750>

Call:
glm(formula = formula(fml), family = "binomial", data = wdtmp, 
    weights = wdtmp$weights)

Deviance Residuals: 
    Min       1Q   Median       3Q      Max  
-0.7202  -0.4523  -0.3901  -0.3390   2.4894  

Coefficients:
             Estimate Std. Error z value Pr(>|z|)    
(Intercept) -3.913971   0.895437  -4.371 1.24e-05 ***
PUMP.TIME    0.009364   0.004922   1.902   0.0571 .  
---
Signif. codes:  0 '***' 0.001 '**' 0.01 '*' 0.05 '.' 0.1 ' ' 1

(Dispersion parameter for binomial family taken to be 1)

    Null deviance: 115.97  on 197  degrees of freedom
Residual deviance: 112.47  on 196  degrees of freedom
AIC: 116.47

Number of Fisher Scoring iterations: 5

X1.MORT.OPERATIVE.MORTALITY.0.NONE.1YES ~ CROSS.CLAMP.TIME
<environment: 0x0000000026957ad0>

Call:
glm(formula = formula(fml), family = "binomial", data = wdtmp, 
    weights = wdtmp$weights)

Deviance Residuals: 
    Min       1Q   Median       3Q      Max  
-0.9034  -0.4333  -0.3648  -0.3192   2.5183  

Coefficients:
                 Estimate Std. Error z value Pr(>|z|)    
(Intercept)      -3.69462    0.61485  -6.009 1.87e-09 ***
CROSS.CLAMP.TIME  0.01770    0.00675   2.622  0.00873 ** 
---
Signif. codes:  0 '***' 0.001 '**' 0.01 '*' 0.05 '.' 0.1 ' ' 1

(Dispersion parameter for binomial family taken to be 1)

    Null deviance: 115.97  on 197  degrees of freedom
Residual deviance: 109.65  on 196  degrees of freedom
AIC: 113.65

Number of Fisher Scoring iterations: 5

X1.MORT.OPERATIVE.MORTALITY.0.NONE.1YES ~ BNP
<environment: 0x0000000026b3b1b0>

Call:
glm(formula = formula(fml), family = "binomial", data = wdtmp, 
    weights = wdtmp$weights)

Deviance Residuals: 
    Min       1Q   Median       3Q      Max  
-0.4269  -0.4150  -0.4020  -0.3669   2.5122  

Coefficients:
              Estimate Std. Error z value Pr(>|z|)    
(Intercept) -2.3478442  0.4721253  -4.973 6.59e-07 ***
BNP         -0.0001031  0.0001953  -0.528    0.598    
---
Signif. codes:  0 '***' 0.001 '**' 0.01 '*' 0.05 '.' 0.1 ' ' 1

(Dispersion parameter for binomial family taken to be 1)

    Null deviance: 57.035  on 107  degrees of freedom
Residual deviance: 56.676  on 106  degrees of freedom
AIC: 60.676

Number of Fisher Scoring iterations: 6

X1.MORT.OPERATIVE.MORTALITY.0.NONE.1YES ~ BUN
<environment: 0x0000000026cfb410>

Call:
glm(formula = formula(fml), family = "binomial", data = wdtmp, 
    weights = wdtmp$weights)

Deviance Residuals: 
    Min       1Q   Median       3Q      Max  
-0.4285  -0.4258  -0.4240  -0.4202   2.2388  

Coefficients:
             Estimate Std. Error z value Pr(>|z|)    
(Intercept) -2.328744   0.293229  -7.942 1.99e-15 ***
BUN         -0.004398   0.013379  -0.329    0.742    
---
Signif. codes:  0 '***' 0.001 '**' 0.01 '*' 0.05 '.' 0.1 ' ' 1

(Dispersion parameter for binomial family taken to be 1)

    Null deviance: 109.62  on 188  degrees of freedom
Residual deviance: 109.36  on 187  degrees of freedom
AIC: 113.36

Number of Fisher Scoring iterations: 7

X1.MORT.OPERATIVE.MORTALITY.0.NONE.1YES ~ PH
<environment: 0x0000000026f09068>

Call:
glm(formula = formula(fml), family = "binomial", data = wdtmp, 
    weights = wdtmp$weights)

Deviance Residuals: 
    Min       1Q   Median       3Q      Max  
-0.4220  -0.4205  -0.4203  -0.4201   2.2244  

Coefficients:
              Estimate Std. Error z value Pr(>|z|)    
(Intercept) -2.3861583  0.6431293  -3.710 0.000207 ***
PH           0.0001109  0.0147776   0.008 0.994010    
---
Signif. codes:  0 '***' 0.001 '**' 0.01 '*' 0.05 '.' 0.1 ' ' 1

(Dispersion parameter for binomial family taken to be 1)

    Null deviance: 116.5  on 200  degrees of freedom
Residual deviance: 116.5  on 199  degrees of freedom
AIC: 120.5

Number of Fisher Scoring iterations: 5

X1.MORT.OPERATIVE.MORTALITY.0.NONE.1YES ~ EF
<environment: 0x00000000270f9f30>

Call:
glm(formula = formula(fml), family = "binomial", data = wdtmp, 
    weights = wdtmp$weights)

Deviance Residuals: 
    Min       1Q   Median       3Q      Max  
-0.6309  -0.4312  -0.3954  -0.3623   2.4077  

Coefficients:
            Estimate Std. Error z value Pr(>|z|)
(Intercept) -0.57718    1.42148  -0.406    0.685
EF          -0.03020    0.02392  -1.262    0.207

(Dispersion parameter for binomial family taken to be 1)

    Null deviance: 116.50  on 200  degrees of freedom
Residual deviance: 114.97  on 199  degrees of freedom
AIC: 118.97

Number of Fisher Scoring iterations: 5

X1.MORT.OPERATIVE.MORTALITY.0.NONE.1YES ~ OPERATION.TIME
<environment: 0x00000000272ba378>

Call:
glm(formula = formula(fml), family = "binomial", data = wdtmp, 
    weights = wdtmp$weights)

Deviance Residuals: 
    Min       1Q   Median       3Q      Max  
-0.7225  -0.4259  -0.4146  -0.4053   2.2956  

Coefficients:
               Estimate Std. Error z value Pr(>|z|)    
(Intercept)    -2.66157    0.52696  -5.051  4.4e-07 ***
OPERATION.TIME  0.04399    0.07211   0.610    0.542    
---
Signif. codes:  0 '***' 0.001 '**' 0.01 '*' 0.05 '.' 0.1 ' ' 1

(Dispersion parameter for binomial family taken to be 1)

    Null deviance: 116.68  on 201  degrees of freedom
Residual deviance: 116.36  on 200  degrees of freedom
AIC: 120.36

Number of Fisher Scoring iterations: 5

X1.MORT.OPERATIVE.MORTALITY.0.NONE.1YES ~ factor(BODY.MASS.INDEX.CS)
<environment: 0x00000000274b24f8>

Call:
glm(formula = formula(fml), family = "binomial", data = wdtmp, 
    weights = wdtmp$weights)

Deviance Residuals: 
    Min       1Q   Median       3Q      Max  
-0.7585  -0.5879  -0.2530  -0.2530   2.6298  

Coefficients:
                            Estimate Std. Error z value Pr(>|z|)   
(Intercept)                  -1.0986     0.6667  -1.648  0.09937 . 
factor(BODY.MASS.INDEX.CS)1  -2.3273     0.8382  -2.777  0.00549 **
factor(BODY.MASS.INDEX.CS)2  -0.5691     0.7505  -0.758  0.44830   
---
Signif. codes:  0 '***' 0.001 '**' 0.01 '*' 0.05 '.' 0.1 ' ' 1

(Dispersion parameter for binomial family taken to be 1)

    Null deviance: 116.68  on 201  degrees of freedom
Residual deviance: 104.16  on 199  degrees of freedom
AIC: 110.16

Number of Fisher Scoring iterations: 6

X1.MORT.OPERATIVE.MORTALITY.0.NONE.1YES ~ factor(AGE.CS)
<environment: 0x00000000276e2e18>

Call:
glm(formula = formula(fml), family = "binomial", data = wdtmp, 
    weights = wdtmp$weights)

Deviance Residuals: 
    Min       1Q   Median       3Q      Max  
-0.4285  -0.4285  -0.4157  -0.4157   2.2324  

Coefficients:
                Estimate Std. Error z value Pr(>|z|)    
(Intercept)     -2.34181    0.46822  -5.001 5.69e-07 ***
factor(AGE.CS)1 -0.06364    0.55685  -0.114    0.909    
---
Signif. codes:  0 '***' 0.001 '**' 0.01 '*' 0.05 '.' 0.1 ' ' 1

(Dispersion parameter for binomial family taken to be 1)

    Null deviance: 116.68  on 201  degrees of freedom
Residual deviance: 116.67  on 200  degrees of freedom
AIC: 120.67

Number of Fisher Scoring iterations: 5

X1.MORT.OPERATIVE.MORTALITY.0.NONE.1YES ~ factor(EF.CS)
<environment: 0x00000000278f97d8>

Call:
glm(formula = formula(fml), family = "binomial", data = wdtmp, 
    weights = wdtmp$weights)

Deviance Residuals: 
    Min       1Q   Median       3Q      Max  
-0.5553  -0.3689  -0.3689  -0.3689   2.3329  

Coefficients:
               Estimate Std. Error z value Pr(>|z|)    
(Intercept)     -1.7918     0.4082  -4.389 1.14e-05 ***
factor(EF.CS)1  -0.8615     0.5232  -1.647   0.0996 .  
---
Signif. codes:  0 '***' 0.001 '**' 0.01 '*' 0.05 '.' 0.1 ' ' 1

(Dispersion parameter for binomial family taken to be 1)

    Null deviance: 116.50  on 200  degrees of freedom
Residual deviance: 113.94  on 199  degrees of freedom
AIC: 117.94

Number of Fisher Scoring iterations: 5
