# Supplementary material for: Body mass index and postoperative mortality in patients undergoing coronary artery bypass graft surgery plus valve replacement: a retrospective cohort study
Source: PeerJ. 2022 Jun 14;10:e13601. doi: 10.7717/peerj.13601 (PMC9205315; doi:10.7717/peerj.13601)
Supplement: Supplemental Information 4 [file peerj-10-13601-s004.zip › 3/1_6_tbl/1_6_tbl.log]

R version 3.6.3 (2020-02-29) -- "Holding the Windsock"
Copyright (C) 2020 The R Foundation for Statistical Computing
Platform: x86_64-w64-mingw32/x64 (64-bit)

R is free software and comes with ABSOLUTELY NO WARRANTY.
You are welcome to redistribute it under certain conditions.
Type 'license()' or 'licence()' for distribution details.

R is a collaborative project with many contributors.
Type 'contributors()' for more information and
'citation()' on how to cite R or R packages in publications.

Type 'demo()' for some demos, 'help()' for on-line help, or
'help.start()' for an HTML browser interface to help.
Type 'q()' to quit R.

> R.Version4RUN<-361;
> R.LibLocation <- file.path(R.home(),'library')
> #***************** Regarding ALL Following R Functions ********************
> #***** COPYRIGHT (c) 2010 X&Y Solutions, ALL RIGHT RESERVED ***************
> #******************* www.EmpowerStats.com *********************************
> #**************************************************************************
> Sys.setlocale("LC_TIME", "C")
[1] "C"
> library(doBy,lib.loc=R.LibLocation)
> library(plotrix,lib.loc=R.LibLocation)
> library(stringi,lib.loc=R.LibLocation)
> library(stringr,lib.loc=R.LibLocation)
> library(survival,lib.loc=R.LibLocation)
> library(rms,lib.loc=R.LibLocation)
Loading required package: Hmisc
Loading required package: lattice
Loading required package: Formula
Loading required package: ggplot2

Attaching package: 'Hmisc'

The following objects are masked from 'package:base':

    format.pval, units

Loading required package: SparseM

Attaching package: 'SparseM'

The following object is masked from 'package:base':

    backsolve

> library(nnet,lib.loc=R.LibLocation)
> library(car,lib.loc=R.LibLocation)
Loading required package: carData

Attaching package: 'car'

The following objects are masked from 'package:rms':

    Predict, vif

> library(mgcv,lib.loc=R.LibLocation)
Loading required package: nlme
This is mgcv 1.8-31. For overview type 'help("mgcv-package")'.

Attaching package: 'mgcv'

The following object is masked from 'package:nnet':

    multinom

> pdfwd<-6; pdfht<-6
> setwd("D:/dc/3/1_6_tbl")
> load("D:/dc/3/D1.Rdata")
> if (length(which(ls()=="EmpowerStatsR"))==0) EmpowerStatsR<-get(ls()[1])
> names(EmpowerStatsR)<-toupper(names(EmpowerStatsR))
> ofname<-'1_6_tbl'
> 
> 
> attach(EmpowerStatsR)
> sink("D:/dc/3/1_0_data/1_0_data.lst")
> print("Creating new variable: BODY.MASS.INDEX.CS")
> BODY.MASS.INDEX.CS<- 0+(BODY.MASS.INDEX>=18)+(BODY.MASS.INDEX>=25)
> BODY.MASS.INDEX.CS[is.na(BODY.MASS.INDEX)]<-NA
> EmpowerStatsR<-cbind(EmpowerStatsR,BODY.MASS.INDEX.CS)
> print("Creating new variable: AGE.CS")
> AGE.CS<- 0+(AGE>=60)
> AGE.CS[is.na(AGE)]<-NA
> EmpowerStatsR<-cbind(EmpowerStatsR,AGE.CS)
> print("Creating new variable: EF.CS")
> EF.CS<- 0+(EF>=55)
> EF.CS[is.na(EF)]<-NA
> EmpowerStatsR<-cbind(EmpowerStatsR,EF.CS)
> rm(BODY.MASS.INDEX.CS,AGE.CS,EF.CS)
> detach(EmpowerStatsR)
> sink()
> this.vars.used<- c('PRIOR.SURGERY.0NO.1CABG.2VALVE.3OTHER','CEREBROVASCULAR.DISEASE.0NO.1YES','CHRONIC.RENAL.FAILURE.0NO.1YES','DIABETES.0NO.1YES','SMOKING.YES.0NO.1YES','BODY.MASS.INDEX','SEX.0.FEMALE.1.MALE','AGE','RBC.U','PUMP.TIME','CROSS.CLAMP.TIME','BNP','BUN','PH','EF','X1.MORT.OPERATIVE.MORTALITY.0.NONE.1YES','OPERATION.TIME','BODY.MASS.INDEX.CS','AGE.CS','EF.CS')
> this.vars.type<- c(3,2,3,2,2,0,2,0,0,0,0,0,0,0,0,2,0,3,2,2)
> EmpowerStatsR<- EmpowerStatsR[this.vars.used]
> vname<-c("PRIOR.SURGERY.0NO.1CABG.2VALVE.3OTHER","PRIOR.SURGERY.0NO.1CABG.2VALVE.3OTHER.0","PRIOR.SURGERY.0NO.1CABG.2VALVE.3OTHER.2","PRIOR.SURGERY.0NO.1CABG.2VALVE.3OTHER.3")
> vlabel<-c("PRIOR.SURGERY.0NO.1CABG.2VALVE.3OTHER","  0","  2","  3")
> vname<-c(vname,"CEREBROVASCULAR.DISEASE.0NO.1YES","CEREBROVASCULAR.DISEASE.0NO.1YES.0","CEREBROVASCULAR.DISEASE.0NO.1YES.1")
> vlabel<-c(vlabel,"CEREBROVASCULAR.DISEASE.0NO.1YES","  0","  1")
> vname<-c(vname,"CHRONIC.RENAL.FAILURE.0NO.1YES","CHRONIC.RENAL.FAILURE.0NO.1YES.0","CHRONIC.RENAL.FAILURE.0NO.1YES.1","CHRONIC.RENAL.FAILURE.0NO.1YES.2")
> vlabel<-c(vlabel,"CHRONIC.RENAL.FAILURE.0NO.1YES","  0","  1","  2")
> vname<-c(vname,"DIABETES.0NO.1YES","DIABETES.0NO.1YES.0","DIABETES.0NO.1YES.1")
> vlabel<-c(vlabel,"DIABETES.0NO.1YES","  0","  1")
> vname<-c(vname,"SMOKING.YES.0NO.1YES","SMOKING.YES.0NO.1YES.0","SMOKING.YES.0NO.1YES.1")
> vlabel<-c(vlabel,"SMOKING.YES.0NO.1YES","  0","  1")
> vname<-c(vname,"BODY.MASS.INDEX","SEX.0.FEMALE.1.MALE","SEX.0.FEMALE.1.MALE.0","SEX.0.FEMALE.1.MALE.1")
> vlabel<-c(vlabel,"BODY.MASS.INDEX","SEX.0.FEMALE.1.MALE","  0","  1")
> vname<-c(vname,"AGE","RBC.U","PUMP.TIME","CROSS.CLAMP.TIME")
> vlabel<-c(vlabel,"AGE","RBC.U","PUMP.TIME","CROSS.CLAMP.TIME")
> vname<-c(vname,"BNP","BUN","PH","EF","X1.MORT.OPERATIVE.MORTALITY.0.NONE.1YES","X1.MORT.OPERATIVE.MORTALITY.0.NONE.1YES.0","X1.MORT.OPERATIVE.MORTALITY.0.NONE.1YES.1")
> vlabel<-c(vlabel,"BNP","BUN","PH","EF","X1.MORT.OPERATIVE.MORTALITY.0.NONE.1YES","  0","  1")
> vname<-c(vname,"OPERATION.TIME","BODY.MASS.INDEX.CS","BODY.MASS.INDEX.CS.0","BODY.MASS.INDEX.CS.1","BODY.MASS.INDEX.CS.2")
> vlabel<-c(vlabel,"OPERATION.TIME","BODY.MASS.INDEX group","  <18","  >=18, <25","  >=25")
> vname<-c(vname,"AGE.CS","AGE.CS.0","AGE.CS.1","EF.CS","EF.CS.0","EF.CS.1")
> vlabel<-c(vlabel,"AGE group","  <60","  >=60","EF group","  <55","  >=55")
>  
> library(gdata,lib.loc=R.LibLocation); 
gdata: Unable to locate valid perl interpreter
gdata: 
gdata: read.xls() will be unable to read Excel XLS and XLSX files
gdata: unless the 'perl=' argument is used to specify the location of a
gdata: valid perl intrpreter.
gdata: 
gdata: (To avoid display of this message in the future, please ensure
gdata: perl is installed and available on the executable search path.)
gdata: Unable to load perl libaries needed by read.xls()
gdata: to support 'XLX' (Excel 97-2004) files.

gdata: Unable to load perl libaries needed by read.xls()
gdata: to support 'XLSX' (Excel 2007+) files.

gdata: Run the function 'installXLSXsupport()'
gdata: to automatically download and install the perl
gdata: libaries needed to support Excel XLS and XLSX formats.

Attaching package: 'gdata'

The following object is masked from 'package:stats':

    nobs

The following object is masked from 'package:utils':

    object.size

The following object is masked from 'package:base':

    startsWith

> library(geepack,lib.loc=R.LibLocation); 
> library(mgcv,lib.loc=R.LibLocation); 
> WD <- EmpowerStatsR; rm(EmpowerStatsR); gc(); 
          used  (Mb) gc trigger  (Mb) max used  (Mb)
Ncells 2148138 114.8    4495335 240.1  2460695 131.5
Vcells 3444259  26.3    8388608  64.0  4956535  37.9
> title<-'·Ö²ã·ÖÎö'; 
> wd.subset=''; 
> weights.var<- NA; 
> yvname<-c('X1.MORT.OPERATIVE.MORTALITY.0.NONE.1YES'); 
> ydist<-c('binomial'); 
> ylink<-c('logit'); 
> ylv<- this.vars.type[match(yvname, this.vars.used)]; 
> xvname<-c('BODY.MASS.INDEX.CS','PRIOR.SURGERY.0NO.1CABG.2VALVE.3OTHER','CEREBROVASCULAR.DISEASE.0NO.1YES','CHRONIC.RENAL.FAILURE.0NO.1YES','DIABETES.0NO.1YES','SMOKING.YES.0NO.1YES','SEX.0.FEMALE.1.MALE','AGE','RBC.U','PUMP.TIME','CROSS.CLAMP.TIME','BNP','BUN','PH','EF','OPERATION.TIME','AGE.CS','EF.CS'); 
> sxf<-c(0,0,0,0,0,0,0,0,0,0,0,0,0,0,0,0,0,0); 
> vxf<-c(0,0,0,0,0,0,0,0,0,0,0,0,0,0,0,0,0,0); 
> xlv<- this.vars.type[match(xvname, this.vars.used)]; 
> svname<-c(); 
> avname<-c('BODY.MASS.INDEX'); 
> saf<-c(0); 
> vaf<-c(0); 
> alv<- this.vars.type[match(avname, this.vars.used)]; 
> cox<- 0; 
> timevar<- NA; 
> vname.start<- NA; 
> subjvname<- NA; 
> gee.TYPE<-'INDEPENDENCE'; 
> bvar<- NA; 
> par1<-10; 
> prn<-1; 
> dec<-0.1; 
> if (is.na(dec)) dec<-1; 
> if (dec < 1) dec<-abs(log10(dec)); 
> ##R package## gdata geepack mgcv ##R package##;
> pvformat<-function(p,dec) {
+   pp <- sprintf(paste("%.",dec,"f",sep=""),as.numeric(p))
+   if (is.matrix(p)) {pp<-matrix(pp, nrow=nrow(p)); colnames(pp)<-colnames(p);rownames(pp)<-rownames(p);}
+   lw <- paste("<",substr("0.00000000000",1,dec+1),"1",sep="");
+   pp[as.numeric(p)<(1/10^dec)]<-lw
+   return(pp)
+ }
> numfmt<-function(p,dec) {
+   if (is.list(p)) p<-as.matrix(p)
+   pp <- sprintf(paste("%.",dec,"f",sep=""),as.numeric(p))
+   if (is.matrix(p)) {pp<-matrix(pp, nrow=nrow(p));colnames(pp)<-colnames(p);rownames(pp)<-rownames(p);}
+   pp[as.numeric(p)>10000000]<- "inf."
+   pp[is.na(p) | gsub(" ","",p)==""]<- ""
+   pp[p=="-Inf"]<-"-Inf"
+   pp[p=="Inf"]<-"Inf"
+   return(pp)
+ }
> mat2htmltable<-function(mat) {
+   t1<- apply(mat,1,function(z) paste(z,collapse="</td><td>"))
+   t2<- paste("<tr><td>",t1,"</td></tr>")
+   return(paste(t2,collapse=" "))
+ }
> setgam<-function(fml,yi) {
+   if (ydist[yi]=="") ydist[yi]<-"gaussian"
+   if (ydist[yi]=="exact") ydist[yi]<-"binomial"
+   if (ydist[yi]=="breslow") ydist[yi]<-"binomial"
+   if (ydist[yi]=="gaussian") mdl<-try(gam(formula(fml),weights=wdtmp$weights,data=wdtmp, family=gaussian(link="identity")))
+   if (ydist[yi]=="binomial") mdl<-try(gam(formula(fml),weights=wdtmp$weights,data=wdtmp, family=binomial(link="logit")))
+   if (ydist[yi]=="poisson") mdl<-try(gam(formula(fml),weights=wdtmp$weights,data=wdtmp, family=poisson(link="log")))
+   if (ydist[yi]=="gamma") mdl<-try(gam(formula(fml),weights=wdtmp$weights,data=wdtmp, family=Gamma(link="inverse")))
+   if (ydist[yi]=="negbin") mdl<-try(gam(formula(fml),weights=wdtmp$weights,data=wdtmp, family=negbin(c(1,10), link="log")))
+   return(mdl)
+ }
> setgee<-function(fml,yi) {
+   if (ydist[yi]=="") ydist[yi]<-"gaussian"
+   if (ydist[yi]=="exact") ydist[yi]<-"binomial"
+   if (ydist[yi]=="breslow") ydist[yi]<-"binomial"
+   if (ydist[yi]=="gaussian") md<-try(geeglm(formula(fml),id=wdtmp[,subjvname],corstr=gee.TYPE,family="gaussian",weights=wdtmp$weights,data=wdtmp))
+   if (ydist[yi]=="binomial") md<-try(geeglm(formula(fml),id=wdtmp[,subjvname],corstr=gee.TYPE,family="binomial",weights=wdtmp$weights,data=wdtmp))
+   if (ydist[yi]=="poisson") md<-try(geeglm(formula(fml),id=wdtmp[,subjvname],corstr=gee.TYPE,family="poisson",weights=wdtmp$weights,data=wdtmp))
+   if (ydist[yi]=="gamma") md<-try(geeglm(formula(fml),id=wdtmp[,subjvname],corstr=gee.TYPE,family="Gamma",weights=wdtmp$weights,data=wdtmp))
+   if (ydist[yi]=="negbin") md<-try(geeglm.nb(formula(fml),id=wdtmp[,subjvname],corstr=gee.TYPE,weights=wdtmp$weights,data=wdtmp))
+   return(md)
+ }
> setglm<-function(fml,yi) {
+   if (ydist[yi]=="") ydist[yi]<-"gaussian"
+   if (ydist[yi]=="exact") ydist[yi]<-"binomial"
+   if (ydist[yi]=="breslow") ydist[yi]<-"binomial"
+   if (ydist[yi]=="gaussian") md<-try(glm(formula(fml),family="gaussian",weights=wdtmp$weights,data=wdtmp))
+   if (ydist[yi]=="binomial") md<-try(glm(formula(fml),family="binomial",weights=wdtmp$weights,data=wdtmp))
+   if (ydist[yi]=="poisson") md<-try(glm(formula(fml),family="poisson",weights=wdtmp$weights,data=wdtmp))
+   if (ydist[yi]=="gamma") md<-try(glm(formula(fml),family="Gamma",weights=wdtmp$weights,data=wdtmp))
+   if (ydist[yi]=="negbin") md<-try(glm.nb(formula(fml),weights=wdtmp$weights,data=wdtmp))
+   return(md)
+ }
> mdl2oo<-function(mdl, xxname, opt) {
+   if (is.na(mdl[[1]][1])) return(list(rep("",times=length(xxname)),""))
+   if (substr(mdl[[1]][1],1,5)=="Error") return(list(rep("",times=length(xxname)),""))
+   decp<-dec+2; if (decp>4) decp<-4;
+   gs<-summary(mdl); print(mdl$formula); print(gs)
+   if (opt=="gam") {gsparm <- gs$p.table;tmpn<-gs$n;
+   } else {gsparm <- gs$coefficients;tmpn <- sum(gs$df[c(1,2)]);}
+   gsp<-gsparm[match(xxname,rownames(gsparm)),]
+   if (length(xxname)==1) {beta<-gsp[1]; se<-gsp[2]; pv<-gsp[4]; 
+   } else {beta<-gsp[,1]; se<-gsp[,2]; pv<-gsp[,4]; }
+   ci1<- beta-1.96*se; ci2<- beta+1.96*se
+   pvx<-substr(rep("****",length(pv)),1,(pv<=0.05)+(pv<=0.01)+(pv<=0.001)) 
+   if (colprn==3) {pvv<-pvx;} else {pvv<-pvformat(pv,decp);}
+   if ((colprn!=2) & (gs$family[[2]]=="log" | gs$family[[2]]=="logit")) {
+     o1<-paste(numfmt(exp(beta),dec)," (",numfmt(exp(ci1),dec),", ",numfmt(exp(ci2),dec),")",sep="")
+   } else {
+     if (colprn<3) {o1<-paste(numfmt(beta,dec), " (",numfmt(ci1,dec),", ",numfmt(ci2,dec),")",sep="")
+     } else {o1<-paste(numfmt(beta,dec), "+",numfmt(se,dec),sep="");}
+   }   
+   o1<-paste(o1,pvv)
+   if (length(xxname)>1) {
+     o1[1]<-""; o1[2]<-"0";
+     if (gs$family[[2]]=="log" | gs$family[[2]]=="logit") o1[2]<-"1.0"
+   }
+   return(list(o1,tmpn))
+ }
> recodevar <- function (var,oldcode,newcode) {
+   tmp.v <- var
+   nc.tmp <- length(oldcode)
+   for (i in (1:nc.tmp)) {tmp.v[(var==oldcode[i])]=newcode[i]}
+   if (is.factor(tmp.v)) {tmp.v1<-as.numeric(as.character(tmp.v))} else {tmp.v1<-as.numeric(tmp.v)}
+   rm(tmp.v);  return(tmp.v1)
+ } 
> rankvar <- function(var, num) {
+   qprobs <- 1/num
+   if (num>2) {for (i in (2:(num-1))) {qprobs <- c(qprobs, 1/num * i) } } 
+   outvar <- rep(0, times=length(var))
+   outvar[is.na(var)] <- NA
+   cutpoints <- quantile(var,probs=qprobs, na.rm=TRUE)
+   for (k in (1:length(cutpoints))) { outvar[var>=cutpoints[k]] <- k; }
+   return(outvar)
+ }
> removeNA<-function(i,j,k,wdf) {
+  vvv<-c(yvname[i],avname[j],xvname[k],subjvname,bvar,vname.start,timevar); 
+  vvv<-vvv[!is.na(vvv)]; vvv<-vvv[vvv>" "]
+  tmp<-is.na(wdf[,vvv]); 
+  return(wdf[apply(tmp,1,sum)==0,])
+ }
> varstats<-function(k,j,wdtmp0) {
+   vk<-xvname[k]; klv<-xxlvl_[[k]];nklv<-length(klv);
+   if (!is.na(j)) {vj<-avname[j]; jlv<-aalvl_[[j]];njlv<-length(jlv);} else njlv<-0;
+   if (njlv<=2) {
+     a<-table(wdtmp0[,vk])
+     return(cbind(xxlbl_[[k]],c(" ",a[match(klv,names(a))])))
+   } else {
+     a<-table(wdtmp0[,vk],wdtmp0[,vj])
+     a<-a[match(klv,rownames(a)),match(jlv,colnames(a))]
+     oon<-c(" ",matrix(t(cbind(" ",a)),ncol=1))
+     t1<-matrix(rep(paste("&nbsp&nbsp",aalbl_[[j]][-1]),nklv),ncol=nklv)
+     return(cbind(c(xb[k],matrix(rbind(xxlbl[[k]],t1),ncol=1)),oon))
+   }
+ }
> if (!is.na(weights.var)) {weights<-WD[,weights.var];} else {weights<-1;}
> WD<-cbind(WD,weights);
> vlabelN<-(substr(vlabel,1,1)==" ");
> vlabelZ<-vlabel[vlabelN];vlabelV<-vlabel[!vlabelN]
> vnameV<-vname[!vlabelN];vnameZ<-vname[vlabelN];
> w<-c("<!DOCTYPE html><html lang='zh'><head><meta charset='gb2312'></head><body>")
> w<-c(w,paste("<h2>", title, "</h2>"))
> if (length(svname)>0) { 
+   if (sum((sdf=="s" | sdf=="S") & slv>0)>0) w<-c(w,"</br>Spline smoothing only applies for continuous variables")
+   sdf[slv>0]<-"";
+   if (!is.na(subjvname) & sum(sdf=="s" | sdf=="S")>0) {
+     sdf<-rep(0,length(svname));
+     w<-c(w,"</br>Generalized estimate equation could not be used with spline smoothing terms")
+   }
+ }
> if (sum(xlv==0 & sxf==0)>0) w<-c(w,"</br>Stratified variables should be categorical")
> if (sum(sxf>1 & xlv>0)>0) w<-c(w,"Categorizing only applies to continuous variables");
> allvname<-c(yvname,xvname,svname,bvar,avname,subjvname,vname.start,timevar,"weights"); 
> allvname<-allvname[!is.na(allvname)]
> WD<-WD[,allvname];
> if (!is.na(subjvname)) WD<-WD[order(WD[,subjvname]),]
> sxf[xlv>0]<-0
> sxf[xlv==0 & sxf==0]<-3
> nx<-length(xvname)
> if (sum(sxf>1 & xlv==0)>0) {
+      t.xname<-NA;t.xlv<-NA; 
+      for (i in 1:nx) {
+        if (sxf[i]>1 & xlv[i]==0) {
+           tmp.Xi<- rankvar(WD[,xvname[i]],sxf[i])
+           tmp.newcode <- tapply(WD[,xvname[i]],tmp.Xi,function(z) median(z,na.rm=TRUE))
+           tmp.low <- tapply(WD[,xvname[i]],tmp.Xi,function(z) min(z,na.rm=TRUE))
+           tmp.upp <- tapply(WD[,xvname[i]],tmp.Xi,function(z) max(z,na.rm=TRUE))
+           tmp.Xi2<- recodevar(tmp.Xi,(1:sxf[i])-1,tmp.newcode)
+           tmp.Xi<-cbind(tmp.Xi,tmp.Xi2)
+           tmp.NM<-paste(xvname[i],c("grp","grp.cont"),sep=".")
+           colnames(tmp.Xi)<-tmp.NM
+           WD<-cbind(WD,tmp.Xi)
+           t.xname<-c(t.xname,tmp.NM)
+           t.xlv<-c(t.xlv,sxf[i],0)
+           vnameV<-c(vnameV,tmp.NM)
+           vlabelV<-c(vlabelV,paste(vlabelV[vnameV==xvname[i]],c("group","group trend")))
+           vnameZ<-c(vnameZ,paste(tmp.NM[1],(1:sxf[i])-1,sep="."))
+           vlabelZ<-c(vlabelZ,paste(tmp.low,"-",tmp.upp))
+        } else {
+           t.xname<-c(t.xname,xvname[i]); t.xlv<-c(t.xlv,xlv[i])
+        }
+      }
+      xvname<-t.xname[-1]; xlv<-t.xlv[-1];
+ }
> xvname<-xvname[xlv>0]; xlv<-xlv[xlv>0]; nx<-length(xvname)
> xxlbl_<-list(NA); xxlvl_<-list(NA); xxlbl<-list(NA); 
> xb<-vlabelV[match(xvname,vnameV)]; xb[is.na(xb)]<-xvname[is.na(xb)]
> for (j in 1:nx) {
+   tmp<-levels(factor(WD[,xvname[j]])); ntmp<-length(tmp)
+   xxlvl_[[j+1]]<-tmp;
+   tmp<-paste(xvname[j],".",tmp,sep="")
+   xxlbl_[[j+1]]<-paste(c("",rep("&nbsp&nbsp",ntmp)),c(xb[j],vlabelZ[match(tmp,vnameZ)]))
+   xxlbl[[j+1]]<-paste(xb[j],"=",vlabelZ[match(tmp,vnameZ)])
+ }
> xxlbl_<-xxlbl_[-1]; xxlvl_<-xxlvl_[-1]; xxlbl<-xxlbl[-1]
> avname<-c(avname[alv<=2],avname[alv>2])
> alv<-c(alv[alv<=2],alv[alv>2]); alv[alv<=2]<-0;
> na<-length(avname); na0<-sum(alv<=2); na1<-sum(alv>2);
> ab<-vlabelV[match(avname,vnameV)]
> avname_<-avname
> avname_[alv>2]<-paste("factor(",avname[alv>2],")",sep="")
> aaname_<-list(NA); aalbl_<-list(NA); aalvl_<-list(NA)
> for (j in (1:na)) {
+   if (alv[j]==0) {
+     aaname_[[j+1]]<-avname[j];aalbl_[[j+1]]<-ab[j];aalvl_[[j+1]]<-0
+   } else {
+     aalvl_[[j+1]]<-levels(factor(WD[,avname[j]]))
+     tmp<-paste(avname[j],".",aalvl_[[j+1]],sep="")
+     aalbl_[[j+1]]<-c(ab[j],vlabelZ[match(tmp,vnameZ)])
+     aalbl_[[j+1]]<-paste(c("",rep("&nbsp&nbsp",length(aalbl_[[j+1]])-1)),aalbl_[[j+1]])
+     aaname_[[j+1]]<-c(avname[j],paste("factor(",avname[j],")",aalvl_[[j+1]],sep=""))
+   }
+ }
> aaname_<-aaname_[-1]; aalbl_<-aalbl_[-1]; aalvl_<-aalvl_[-1]
> ns=0; svb=""; smoothsv<-0; fmladj<-"";
> if (length(svname)>0) {
+   svb<-vlabelV[match(svname,vnameV)];
+   svname_ <- svname 
+   smoothsvi<-((sdf=="s" | sdf=="S") & slv==0)
+   smoothsv<-sum(smoothsvi)
+   svname_[smoothsvi]<-paste("s(",svname[smoothsvi],")",sep="")
+   svb1<-svb
+   svb1[smoothsvi]<-paste(svb[smoothsvi],"(Smooth)",sep="")
+   svname_[slv>0]<-paste("factor(",svname[slv>0],")",sep="")
+   fmladj<-paste("+",paste(svname_,collapse="+"))
+ }
> ny<-length(yvname);
> yb<-vlabelV[match(yvname,vnameV)]; yb[is.na(yb)]<-yvname[is.na(yb)]
> if (is.na(bvar)) {
+   blvb<-"Total"; blvb_<-"Total"
+ } else {
+   blv<-levels(factor(WD[,bvar])); nblv<-length(blv)+1
+   blvb_<-vlabelZ[match(paste(bvar,".",blv,sep=""),vnameZ)]; blvb_[is.na(blvb_)]<-blv[is.na(blvb_)];
+   blvb<-c(paste(vlabelV[vnameV==bvar],blvb_,sep="="),"Total");
+   blvb_<-c(blvb_,"Total")
+   WD<-WD[!is.na(WD[,bvar]),]
+ }
> opt<-ifelse(!is.na(subjvname), "gee", ifelse(smoothsv>0, "gam", "glm"));
> colprn<-prn;
> if (!is.na(bvar)) {prn<-"S";
+ } else if (na==1 & alv[1]>2) {prn<-"CX";
+ } else if (ny>1 & ny<5) {prn<-"Y";
+ } else if (na>1 & na<5 & sum(alv>2)==0) {prn<-"X";
+ } else {prn<-"Y";}
> if (par1 < 5 | par1 == "") par1 = 5
> minstsize = par1 + ns
> sink(paste(ofname,".lst",sep=""))
> if (prn=="Y") {
+   tt<-rep(NA,ny+2); nn<-c("Exposure","Sub-group",yb)
+   for (j in 1:na) {
+      tt<-rbind(tt,c(paste("X=",ab[j]),rep(" ",ny+1)),c("","N",yb));
+      for (k in 1:nx) {
+        wdtmp0<-removeNA(NA,j,k,WD)
+        colk<-varstats(k,j,wdtmp0);
+        nlvl<-length(xxlvl_[[k]])
+        nnk<-cbind(ab[j],xxlbl[[k]])
+        for (i in 1:ny) {
+           wdtmp0<-removeNA(i,j,k,WD)
+           fml<-paste(yvname[i],"~",avname_[j],fmladj)
+           tmpc<-""; tmpnn<-"";
+           for (v in 1:nlvl) {
+             print(xxlbl[[k]][v]);
+             wdtmp<-wdtmp0[wdtmp0[,xvname[k]]==xxlvl_[[k]][v],]
+             tmpn<-nrow(wdtmp); tmpnn<-c(tmpnn,tmpn)
+             if (tmpn>minstsize) {
+               if (opt=="gam") tmp.mdl<-setgam(fml,i)
+               if (opt=="gee") tmp.mdl<-setgee(fml,i)
+               if (opt=="glm") tmp.mdl<-setglm(fml,i)
+               tmpooi<-mdl2oo(tmp.mdl,aaname_[[j]],opt)
+               tmpc<-c(tmpc,tmpooi[[1]]);
+             } else {tmpc<-c(tmpc,rep(" ",length(aalbl_[[j]])));}
+           }
+           colk<-cbind(colk,tmpc); nnk<-cbind(nnk,tmpnn[-1])
+        }
+        tt<-rbind(tt,colk); nn<-rbind(nn,nnk)
+      }
+   }
+ }
Warning message:
glm.fit: fitted probabilities numerically 0 or 1 occurred 
> 
> if (prn=="X") {
+   tt<-rep(NA,na+2); nn<-c("Outcome","Sub-group",ab)
+   for (i in 1:ny) {
+      tt<-rbind(tt,c(paste("Y=",yb[i]),rep(" ",na+1)),c("","N",ab));
+      for (k in 1:nx) {
+        wdtmp0<-removeNA(i,NA,k,WD)
+        colk<-varstats(k,NA,wdtmp0);
+        nlvl<-length(xxlvl_[[k]])
+        nnk<-cbind(yb[i],xxlbl[[k]])
+        for (j in 1:na) {
+           wdtmp0<-removeNA(i,j,k,WD)
+           fml<-paste(yvname[i],"~",avname_[j],fmladj)
+           tmpc<-""; tmpnn<-"";
+           for (v in 1:nlvl) {
+             print(xxlbl[[k]][v]);
+             wdtmp<-wdtmp0[wdtmp0[,xvname[k]]==xxlvl_[[k]][v],]
+             tmpn<-nrow(wdtmp); tmpnn<-c(tmpnn,tmpn)
+             if (tmpn>minstsize) {
+               if (opt=="gam") tmp.mdl<-setgam(fml,i)
+               if (opt=="gee") tmp.mdl<-setgee(fml,i)
+               if (opt=="glm") tmp.mdl<-setglm(fml,i)
+               tmpooi<-mdl2oo(tmp.mdl,aaname_[[j]],opt)
+               tmpc<-c(tmpc,tmpooi[[1]])
+             } else {tmpc<-c(tmpc," ");}
+           }
+           colk<-cbind(colk,tmpc); nnk<-cbind(nnk,tmpnn[-1])
+        }
+        tt<-rbind(tt,colk); nn<-rbind(nn,nnk)
+      }
+   }
+ }
> if (prn=="CX") {
+   nlv<-length(aalvl_[[1]]); tt<-rep(NA,nlv+2); nn<-c("Outcome","Sub-group",ab[1])
+   for (i in 1:ny) {
+      tt<-rbind(tt,c(paste("Y=",yb[i]),rep(" ",nlv+1)),c("","N",aalbl_[[1]][-1]));
+      for (k in 1:nx) {
+        wdtmp0<-removeNA(i,1,k,WD)
+        colk<-varstats(k,NA,wdtmp0);
+        nlvl<-length(xxlvl_[[k]])
+        nnk<-cbind(yb[i],xxlbl[[k]])
+        fml<-paste(yvname[i],"~",avname_[1],fmladj,sep="")
+        tmpc<-rep("",nlv); tmpnn<-""
+        for (v in 1:nlvl) {
+           print(xxlbl[[k]][v]);
+           wdtmp<-wdtmp0[wdtmp0[,xvname[k]]==xxlvl_[[k]][v],]
+           tmpn<-nrow(wdtmp); tmpnn<-c(tmpnn,tmpn)
+           if (tmpn>minstsize) {
+             if (opt=="gam") tmp.mdl<-setgam(fml,i)
+             if (opt=="gee") tmp.mdl<-setgee(fml,i)
+             if (opt=="glm") tmp.mdl<-setglm(fml,i)
+             tmpooi<-mdl2oo(tmp.mdl,aaname_[[1]],opt)
+             tmpc<-rbind(tmpc,tmpooi[[1]][-1])
+           } else {
+             tmpc<-rbind(tmpc,rep(" ",nlv))
+           }
+        }
+        colk<-cbind(colk,tmpc); nnk<-cbind(nnk,tmpnn[-1])
+        tt<-rbind(tt,colk); nn<-rbind(nn,nnk)
+      }
+   }
+ }
> if (prn=="S") {
+   tt<-rep(NA,nblv+2); nn<-c("Outcome","Exposure","Sub-group",blvb)
+   for (i in 1:ny) {
+      tt<-rbind(tt,c(paste("Y=",yb[i]),rep(" ",nblv+1)));
+      for (j in 1:na) {
+        tt<-rbind(tt,c(paste("X=",ab[j]),rep(" ",nblv+1)),c("","Total N",blvb));
+        for (k in 1:nx) {
+           wdtmp0<-removeNA(i,j,k,WD)
+           colk<-varstats(k,j,wdtmp0);
+           nlvl<-length(xxlvl_[[k]])
+           nnk<-cbind(yb[i],ab[j],xxlbl[[k]])
+           fml<-paste(yvname[i],"~",avname_[j],fmladj)
+           for (b in 1:nblv) {
+             if (b<nblv) {wdtmp1<-wdtmp0[wdtmp0[,bvar]==blv[b],];} else {wdtmp1<-wdtmp0;}
+             tmpc<-""; tmpnn<-""
+             for (v in 1:nlvl) {
+               print(paste(blvb[b],xxlbl[[k]][v],sep="; "));
+               wdtmp<-wdtmp1[wdtmp1[,xvname[k]]==xxlvl_[[k]][v],]
+               tmpn<-nrow(wdtmp); tmpnn<-c(tmpnn,tmpn)
+               if (tmpn>minstsize) {
+                 if (opt=="gam") tmp.mdl<-setgam(fml,i)
+                 if (opt=="gee") tmp.mdl<-setgee(fml,i)
+                 if (opt=="glm") tmp.mdl<-setglm(fml,i)
+                 tmpooi<-mdl2oo(tmp.mdl,aaname_[[j]],opt)
+                 tmpc<-c(tmpc,tmpooi[[1]]);
+               } else {tmpc<-c(tmpc,rep(" ",length(aalbl_[[j]])));}
+             }
+             colk<-cbind(colk,tmpc); nnk<-cbind(nnk,tmpnn[-1])
+           }
+           tt<-rbind(tt,colk); nn<-rbind(nn,nnk)
+        }
+      }
+   }
+ }
> tt<-tt[-1,]
> sink()
> w<-c(w,"</br><table border=3>", mat2htmltable(tt), "</table>")
> prnopt<-c("¦Â (95%CI) Pvalue / OR (95%CI) Pvalue", "¦Â (95%CI) Pvalue", "¦Â+se / OR (95%CI) *P<0.05 **P<0.01 ***P<0.001")
>  
> 
> w<-c(w,"</br>±íÖÐÊý¾Ý£º", prnopt[colprn])
> w<-c(w,paste(c("</br>½á¹û±äÁ¿:",paste(yb,collapse="; ")),collapse=" "))
> w<-c(w,paste(c("</br>±©Â¶±äÁ¿:",paste(ab,collapse="; ")),collapse=" "))
> if (length(svname)==0) svb1<-"None";
> w<-c(w,paste(c("</br>µ÷Õû±äÁ¿:",paste(svb1,collapse="; ")),collapse=" "))
> if (smoothsv>0) w<-c(w,". Generalized additive models were applied")
> if (opt=="gee") w<-c(w, paste("</br>Generalized estimate equation were used, subject ID=", subjvname, "(", gee.TYPE,")",sep=""))
> w<-c(w,"</br></br>¸÷Ä£ÐÍËùÓÃµÄÑù±¾Á¿</br><table border=3>", mat2htmltable(nn), "</table>")
> w<-c(w,wd.subset)
> w<-c(w,paste("</br>´Ë±íÓÃÒ×õÍ³¼ÆÈí¼þ(www.empowerstats.com) ºÍRÈí¼þÉú³É£¬Éú³ÉÈÕÆÚ£º",Sys.Date()))
> w<-c(w,"</body></html>")
> fileConn<-file(paste(ofname,".htm",sep="")); writeLines(w, fileConn)
>  
> 
> 
> proc.time()
   user  system elapsed 
   2.04    0.34    2.35 
