# Supplementary material for: Body mass index and postoperative mortality in patients undergoing coronary artery bypass graft surgery plus valve replacement: a retrospective cohort study
Source: PeerJ. 2022 Jun 14;10:e13601. doi: 10.7717/peerj.13601 (PMC9205315; doi:10.7717/peerj.13601)
Supplement: Supplemental Information 4 [file peerj-10-13601-s004.zip › 3/1_6_tbl/1_6_tbl.lst]

[1] "BODY.MASS.INDEX group =   <18"
X1.MORT.OPERATIVE.MORTALITY.0.NONE.1YES ~ BODY.MASS.INDEX
<environment: 0x0000000024ce3298>

Call:
glm(formula = formula(fml), family = "binomial", data = wdtmp, 
    weights = wdtmp$weights)

Deviance Residuals: 
    Min       1Q   Median       3Q      Max  
-0.9952  -0.7577  -0.6384  -0.1018   1.8661  

Coefficients:
                Estimate Std. Error z value Pr(>|z|)
(Intercept)       9.1190    13.0861   0.697    0.486
BODY.MASS.INDEX  -0.6131     0.7884  -0.778    0.437

(Dispersion parameter for binomial family taken to be 1)

    Null deviance: 13.496  on 11  degrees of freedom
Residual deviance: 12.880  on 10  degrees of freedom
AIC: 16.88

Number of Fisher Scoring iterations: 4

[1] "BODY.MASS.INDEX group =   >=18, <25"
X1.MORT.OPERATIVE.MORTALITY.0.NONE.1YES ~ BODY.MASS.INDEX
<environment: 0x000000001c204ed8>

Call:
glm(formula = formula(fml), family = "binomial", data = wdtmp, 
    weights = wdtmp$weights)

Deviance Residuals: 
    Min       1Q   Median       3Q      Max  
-0.4100  -0.2863  -0.2308  -0.1975   2.8524  

Coefficients:
                Estimate Std. Error z value Pr(>|z|)
(Intercept)       2.5257     6.2813   0.402    0.688
BODY.MASS.INDEX  -0.2740     0.2935  -0.934    0.351

(Dispersion parameter for binomial family taken to be 1)

    Null deviance: 35.536  on 126  degrees of freedom
Residual deviance: 34.648  on 125  degrees of freedom
AIC: 38.648

Number of Fisher Scoring iterations: 6

[1] "BODY.MASS.INDEX group =   >=25"
X1.MORT.OPERATIVE.MORTALITY.0.NONE.1YES ~ BODY.MASS.INDEX
<environment: 0x000000001c058d28>

Call:
glm(formula = formula(fml), family = "binomial", data = wdtmp, 
    weights = wdtmp$weights)

Deviance Residuals: 
    Min       1Q   Median       3Q      Max  
-1.1112  -0.5019  -0.2834  -0.1614   2.9486  

Coefficients:
                Estimate Std. Error z value Pr(>|z|)    
(Intercept)     -28.3481     8.4101  -3.371  0.00075 ***
BODY.MASS.INDEX   0.9492     0.2935   3.234  0.00122 ** 
---
Signif. codes:  0 '***' 0.001 '**' 0.01 '*' 0.05 '.' 0.1 ' ' 1

(Dispersion parameter for binomial family taken to be 1)

    Null deviance: 55.132  on 62  degrees of freedom
Residual deviance: 38.469  on 61  degrees of freedom
AIC: 42.469

Number of Fisher Scoring iterations: 6

[1] "PRIOR.SURGERY.0NO.1CABG.2VALVE.3OTHER =   0"
X1.MORT.OPERATIVE.MORTALITY.0.NONE.1YES ~ BODY.MASS.INDEX
<environment: 0x000000001bc900a8>

Call:
glm(formula = formula(fml), family = "binomial", data = wdtmp, 
    weights = wdtmp$weights)

Deviance Residuals: 
    Min       1Q   Median       3Q      Max  
-0.6981  -0.4711  -0.3928  -0.3183   2.8070  

Coefficients:
                Estimate Std. Error z value Pr(>|z|)   
(Intercept)     -6.60586    2.08747  -3.165  0.00155 **
BODY.MASS.INDEX  0.17907    0.08272   2.165  0.03042 * 
---
Signif. codes:  0 '***' 0.001 '**' 0.01 '*' 0.05 '.' 0.1 ' ' 1

(Dispersion parameter for binomial family taken to be 1)

    Null deviance: 99.561  on 159  degrees of freedom
Residual deviance: 94.639  on 158  degrees of freedom
AIC: 98.639

Number of Fisher Scoring iterations: 5

[1] "PRIOR.SURGERY.0NO.1CABG.2VALVE.3OTHER =   2"
[1] "PRIOR.SURGERY.0NO.1CABG.2VALVE.3OTHER =   3"
X1.MORT.OPERATIVE.MORTALITY.0.NONE.1YES ~ BODY.MASS.INDEX
<environment: 0x000000001b8d4f78>

Call:
glm(formula = formula(fml), family = "binomial", data = wdtmp, 
    weights = wdtmp$weights)

Deviance Residuals: 
    Min       1Q   Median       3Q      Max  
-0.4801  -0.3568  -0.3114  -0.2605   2.5686  

Coefficients:
                Estimate Std. Error z value Pr(>|z|)
(Intercept)      -6.1509     5.7720  -1.066    0.287
BODY.MASS.INDEX   0.1363     0.2335   0.584    0.559

(Dispersion parameter for binomial family taken to be 1)

    Null deviance: 15.671  on 37  degrees of freedom
Residual deviance: 15.321  on 36  degrees of freedom
AIC: 19.321

Number of Fisher Scoring iterations: 6

[1] "CEREBROVASCULAR.DISEASE.0NO.1YES =   0"
X1.MORT.OPERATIVE.MORTALITY.0.NONE.1YES ~ BODY.MASS.INDEX
<environment: 0x000000001b4ff070>

Call:
glm(formula = formula(fml), family = "binomial", data = wdtmp, 
    weights = wdtmp$weights)

Deviance Residuals: 
    Min       1Q   Median       3Q      Max  
-0.5825  -0.4036  -0.3358  -0.2725   2.8953  

Coefficients:
                Estimate Std. Error z value Pr(>|z|)   
(Intercept)     -6.71481    2.42268  -2.772  0.00558 **
BODY.MASS.INDEX  0.16925    0.09674   1.749  0.08021 . 
---
Signif. codes:  0 '***' 0.001 '**' 0.01 '*' 0.05 '.' 0.1 ' ' 1

(Dispersion parameter for binomial family taken to be 1)

    Null deviance: 80.964  on 165  degrees of freedom
Residual deviance: 77.757  on 164  degrees of freedom
AIC: 81.757

Number of Fisher Scoring iterations: 6

[1] "CEREBROVASCULAR.DISEASE.0NO.1YES =   1"
X1.MORT.OPERATIVE.MORTALITY.0.NONE.1YES ~ BODY.MASS.INDEX
<environment: 0x000000001b395f80>

Call:
glm(formula = formula(fml), family = "binomial", data = wdtmp, 
    weights = wdtmp$weights)

Deviance Residuals: 
    Min       1Q   Median       3Q      Max  
-0.7980  -0.6104  -0.5480  -0.4598   2.3296  

Coefficients:
                Estimate Std. Error z value Pr(>|z|)
(Intercept)      -5.0778     3.5942  -1.413    0.158
BODY.MASS.INDEX   0.1398     0.1412   0.990    0.322

(Dispersion parameter for binomial family taken to be 1)

    Null deviance: 32.440  on 35  degrees of freedom
Residual deviance: 31.442  on 34  degrees of freedom
AIC: 35.442

Number of Fisher Scoring iterations: 4

[1] "CHRONIC.RENAL.FAILURE.0NO.1YES =   0"
X1.MORT.OPERATIVE.MORTALITY.0.NONE.1YES ~ BODY.MASS.INDEX
<environment: 0x000000001af25ca8>

Call:
glm(formula = formula(fml), family = "binomial", data = wdtmp, 
    weights = wdtmp$weights)

Deviance Residuals: 
    Min       1Q   Median       3Q      Max  
-0.6347  -0.4560  -0.3883  -0.3189   2.7638  

Coefficients:
                Estimate Std. Error z value Pr(>|z|)   
(Intercept)     -6.14124    2.02759  -3.029  0.00245 **
BODY.MASS.INDEX  0.15627    0.08098   1.930  0.05364 . 
---
Signif. codes:  0 '***' 0.001 '**' 0.01 '*' 0.05 '.' 0.1 ' ' 1

(Dispersion parameter for binomial family taken to be 1)

    Null deviance: 109.26  on 186  degrees of freedom
Residual deviance: 105.39  on 185  degrees of freedom
AIC: 109.39

Number of Fisher Scoring iterations: 5

[1] "CHRONIC.RENAL.FAILURE.0NO.1YES =   1"
X1.MORT.OPERATIVE.MORTALITY.0.NONE.1YES ~ BODY.MASS.INDEX
<environment: 0x000000001a82a470>

Call:
glm(formula = formula(fml), family = "binomial", data = wdtmp, 
    weights = wdtmp$weights)

Deviance Residuals: 
    Min       1Q   Median       3Q      Max  
-0.8772  -0.2920  -0.1317  -0.0942   1.8770  

Coefficients:
                Estimate Std. Error z value Pr(>|z|)
(Intercept)     -15.0216    13.7733  -1.091    0.275
BODY.MASS.INDEX   0.4803     0.4944   0.971    0.331

(Dispersion parameter for binomial family taken to be 1)

    Null deviance: 7.2049  on 13  degrees of freedom
Residual deviance: 5.3978  on 12  degrees of freedom
AIC: 9.3978

Number of Fisher Scoring iterations: 7

[1] "CHRONIC.RENAL.FAILURE.0NO.1YES =   2"
[1] "DIABETES.0NO.1YES =   0"
X1.MORT.OPERATIVE.MORTALITY.0.NONE.1YES ~ BODY.MASS.INDEX
<environment: 0x000000001a486478>

Call:
glm(formula = formula(fml), family = "binomial", data = wdtmp, 
    weights = wdtmp$weights)

Deviance Residuals: 
    Min       1Q   Median       3Q      Max  
-0.4932  -0.4007  -0.3635  -0.3244   2.6296  

Coefficients:
                Estimate Std. Error z value Pr(>|z|)  
(Intercept)     -4.83334    2.22698  -2.170    0.030 *
BODY.MASS.INDEX  0.09387    0.09143   1.027    0.305  
---
Signif. codes:  0 '***' 0.001 '**' 0.01 '*' 0.05 '.' 0.1 ' ' 1

(Dispersion parameter for binomial family taken to be 1)

    Null deviance: 87.475  on 174  degrees of freedom
Residual deviance: 86.404  on 173  degrees of freedom
AIC: 90.404

Number of Fisher Scoring iterations: 5

[1] "DIABETES.0NO.1YES =   1"
X1.MORT.OPERATIVE.MORTALITY.0.NONE.1YES ~ BODY.MASS.INDEX
<environment: 0x0000000019d3f2d0>

Call:
glm(formula = formula(fml), family = "binomial", data = wdtmp, 
    weights = wdtmp$weights)

Deviance Residuals: 
    Min       1Q   Median       3Q      Max  
-0.9885  -0.6513  -0.4179  -0.2467   2.5669  

Coefficients:
                Estimate Std. Error z value Pr(>|z|)  
(Intercept)     -10.3291     4.8441  -2.132   0.0330 *
BODY.MASS.INDEX   0.3450     0.1817   1.899   0.0576 .
---
Signif. codes:  0 '***' 0.001 '**' 0.01 '*' 0.05 '.' 0.1 ' ' 1

(Dispersion parameter for binomial family taken to be 1)

    Null deviance: 25.875  on 26  degrees of freedom
Residual deviance: 21.165  on 25  degrees of freedom
AIC: 25.165

Number of Fisher Scoring iterations: 5

[1] "SMOKING.YES.0NO.1YES =   0"
X1.MORT.OPERATIVE.MORTALITY.0.NONE.1YES ~ BODY.MASS.INDEX
<environment: 0x00000000198d4478>

Call:
glm(formula = formula(fml), family = "binomial", data = wdtmp, 
    weights = wdtmp$weights)

Deviance Residuals: 
    Min       1Q   Median       3Q      Max  
-0.6611  -0.4821  -0.4037  -0.3292   2.7478  

Coefficients:
                Estimate Std. Error z value Pr(>|z|)   
(Intercept)      -6.2088     2.0203  -3.073  0.00212 **
BODY.MASS.INDEX   0.1638     0.0805   2.035  0.04189 * 
---
Signif. codes:  0 '***' 0.001 '**' 0.01 '*' 0.05 '.' 0.1 ' ' 1

(Dispersion parameter for binomial family taken to be 1)

    Null deviance: 105.67  on 167  degrees of freedom
Residual deviance: 101.36  on 166  degrees of freedom
AIC: 105.36

Number of Fisher Scoring iterations: 5

[1] "SMOKING.YES.0NO.1YES =   1"
X1.MORT.OPERATIVE.MORTALITY.0.NONE.1YES ~ BODY.MASS.INDEX
<environment: 0x0000000019704c20>

Call:
glm(formula = formula(fml), family = "binomial", data = wdtmp, 
    weights = wdtmp$weights)

Deviance Residuals: 
    Min       1Q   Median       3Q      Max  
-0.5236  -0.2322  -0.1851  -0.1326   2.4581  

Coefficients:
                Estimate Std. Error z value Pr(>|z|)
(Intercept)     -12.0088     9.7113  -1.237    0.216
BODY.MASS.INDEX   0.3398     0.3648   0.931    0.352

(Dispersion parameter for binomial family taken to be 1)

    Null deviance: 9.0230  on 33  degrees of freedom
Residual deviance: 8.0143  on 32  degrees of freedom
AIC: 12.014

Number of Fisher Scoring iterations: 7

[1] "SEX.0.FEMALE.1.MALE =   0"
X1.MORT.OPERATIVE.MORTALITY.0.NONE.1YES ~ BODY.MASS.INDEX
<environment: 0x00000000193d7078>

Call:
glm(formula = formula(fml), family = "binomial", data = wdtmp, 
    weights = wdtmp$weights)

Deviance Residuals: 
    Min       1Q   Median       3Q      Max  
-0.6586  -0.5026  -0.4370  -0.3817   2.5592  

Coefficients:
                Estimate Std. Error z value Pr(>|z|)  
(Intercept)      -5.2268     2.5547  -2.046   0.0408 *
BODY.MASS.INDEX   0.1327     0.1048   1.266   0.2055  
---
Signif. codes:  0 '***' 0.001 '**' 0.01 '*' 0.05 '.' 0.1 ' ' 1

(Dispersion parameter for binomial family taken to be 1)

    Null deviance: 50.696  on 73  degrees of freedom
Residual deviance: 49.106  on 72  degrees of freedom
AIC: 53.106

Number of Fisher Scoring iterations: 5

[1] "SEX.0.FEMALE.1.MALE =   1"
X1.MORT.OPERATIVE.MORTALITY.0.NONE.1YES ~ BODY.MASS.INDEX
<environment: 0x0000000019066480>

Call:
glm(formula = formula(fml), family = "binomial", data = wdtmp, 
    weights = wdtmp$weights)

Deviance Residuals: 
    Min       1Q   Median       3Q      Max  
-0.6675  -0.4245  -0.3163  -0.2418   2.9645  

Coefficients:
                Estimate Std. Error z value Pr(>|z|)   
(Intercept)      -8.6169     3.1634  -2.724  0.00645 **
BODY.MASS.INDEX   0.2434     0.1222   1.992  0.04632 * 
---
Signif. codes:  0 '***' 0.001 '**' 0.01 '*' 0.05 '.' 0.1 ' ' 1

(Dispersion parameter for binomial family taken to be 1)

    Null deviance: 65.138  on 127  degrees of freedom
Residual deviance: 60.635  on 126  degrees of freedom
AIC: 64.635

Number of Fisher Scoring iterations: 6

[1] "AGE group = 18 - 60"
X1.MORT.OPERATIVE.MORTALITY.0.NONE.1YES ~ BODY.MASS.INDEX
<environment: 0x00000000141a0ab0>

Call:
glm(formula = formula(fml), family = "binomial", data = wdtmp, 
    weights = wdtmp$weights)

Deviance Residuals: 
    Min       1Q   Median       3Q      Max  
-0.7518  -0.4185  -0.3007  -0.1995   3.4858  

Coefficients:
                Estimate Std. Error z value Pr(>|z|)  
(Intercept)     -11.1279     4.6596  -2.388   0.0169 *
BODY.MASS.INDEX   0.3370     0.1708   1.973   0.0485 *
---
Signif. codes:  0 '***' 0.001 '**' 0.01 '*' 0.05 '.' 0.1 ' ' 1

(Dispersion parameter for binomial family taken to be 1)

    Null deviance: 34.420  on 59  degrees of freedom
Residual deviance: 29.637  on 58  degrees of freedom
AIC: 33.637

Number of Fisher Scoring iterations: 6

[1] "AGE group = 61 - 67"
X1.MORT.OPERATIVE.MORTALITY.0.NONE.1YES ~ BODY.MASS.INDEX
<environment: 0x00000000130b90c0>

Call:
glm(formula = formula(fml), family = "binomial", data = wdtmp, 
    weights = wdtmp$weights)

Deviance Residuals: 
    Min       1Q   Median       3Q      Max  
-0.6604  -0.4058  -0.2914  -0.2210   2.7910  

Coefficients:
                Estimate Std. Error z value Pr(>|z|)  
(Intercept)      -9.0936     3.7930  -2.397   0.0165 *
BODY.MASS.INDEX   0.2677     0.1477   1.812   0.0700 .
---
Signif. codes:  0 '***' 0.001 '**' 0.01 '*' 0.05 '.' 0.1 ' ' 1

(Dispersion parameter for binomial family taken to be 1)

    Null deviance: 36.317  on 71  degrees of freedom
Residual deviance: 32.662  on 70  degrees of freedom
AIC: 36.662

Number of Fisher Scoring iterations: 6

[1] "AGE group = 68 - 82"
X1.MORT.OPERATIVE.MORTALITY.0.NONE.1YES ~ BODY.MASS.INDEX
<environment: 0x00000000172ada80>

Call:
glm(formula = formula(fml), family = "binomial", data = wdtmp, 
    weights = wdtmp$weights)

Deviance Residuals: 
    Min       1Q   Median       3Q      Max  
-0.4698  -0.4612  -0.4587  -0.4547   2.1660  

Coefficients:
                 Estimate Std. Error z value Pr(>|z|)
(Intercept)     -2.377066   2.969786  -0.800    0.423
BODY.MASS.INDEX  0.007808   0.127601   0.061    0.951

(Dispersion parameter for binomial family taken to be 1)

    Null deviance: 45.512  on 69  degrees of freedom
Residual deviance: 45.508  on 68  degrees of freedom
AIC: 49.508

Number of Fisher Scoring iterations: 4

[1] "RBC.U group = 0 - 2.5"
X1.MORT.OPERATIVE.MORTALITY.0.NONE.1YES ~ BODY.MASS.INDEX
<environment: 0x000000001f8190e8>

Call:
glm(formula = formula(fml), family = "binomial", data = wdtmp, 
    weights = wdtmp$weights)

Deviance Residuals: 
     Min        1Q    Median        3Q       Max  
-1.55285  -0.00075  -0.00003   0.00000   1.29062  

Coefficients:
                Estimate Std. Error z value Pr(>|z|)
(Intercept)     -109.237     75.418  -1.448    0.148
BODY.MASS.INDEX    3.707      2.551   1.453    0.146

(Dispersion parameter for binomial family taken to be 1)

    Null deviance: 23.6131  on 57  degrees of freedom
Residual deviance:  4.6801  on 56  degrees of freedom
AIC: 8.6801

Number of Fisher Scoring iterations: 11

[1] "RBC.U group = 3 - 4.5"
X1.MORT.OPERATIVE.MORTALITY.0.NONE.1YES ~ BODY.MASS.INDEX
<environment: 0x000000002027bc70>

Call:
glm(formula = formula(fml), family = "binomial", data = wdtmp, 
    weights = wdtmp$weights)

Deviance Residuals: 
    Min       1Q   Median       3Q      Max  
-0.5403  -0.4751  -0.4331  -0.3874   2.4429  

Coefficients:
                Estimate Std. Error z value Pr(>|z|)
(Intercept)     -4.06666    2.78742  -1.459    0.145
BODY.MASS.INDEX  0.07564    0.11362   0.666    0.506

(Dispersion parameter for binomial family taken to be 1)

    Null deviance: 46.33  on 73  degrees of freedom
Residual deviance: 45.88  on 72  degrees of freedom
AIC: 49.88

Number of Fisher Scoring iterations: 5

[1] "RBC.U group = 5 - 22"
X1.MORT.OPERATIVE.MORTALITY.0.NONE.1YES ~ BODY.MASS.INDEX
<environment: 0x0000000021b024b0>

Call:
glm(formula = formula(fml), family = "binomial", data = wdtmp, 
    weights = wdtmp$weights)

Deviance Residuals: 
    Min       1Q   Median       3Q      Max  
-0.6797  -0.4812  -0.4268  -0.3751   2.4789  

Coefficients:
                Estimate Std. Error z value Pr(>|z|)  
(Intercept)      -5.2397     2.8309  -1.851   0.0642 .
BODY.MASS.INDEX   0.1310     0.1178   1.112   0.2660  
---
Signif. codes:  0 '***' 0.001 '**' 0.01 '*' 0.05 '.' 0.1 ' ' 1

(Dispersion parameter for binomial family taken to be 1)

    Null deviance: 45.512  on 69  degrees of freedom
Residual deviance: 44.281  on 68  degrees of freedom
AIC: 48.281

Number of Fisher Scoring iterations: 5

[1] "PUMP.TIME group = 2.3 - 135"
X1.MORT.OPERATIVE.MORTALITY.0.NONE.1YES ~ BODY.MASS.INDEX
<environment: 0x0000000021d01528>

Call:
glm(formula = formula(fml), family = "binomial", data = wdtmp, 
    weights = wdtmp$weights)

Deviance Residuals: 
    Min       1Q   Median       3Q      Max  
-0.3744  -0.3259  -0.3034  -0.2814   2.5903  

Coefficients:
                Estimate Std. Error z value Pr(>|z|)
(Intercept)     -1.36990    4.43113  -0.309    0.757
BODY.MASS.INDEX -0.07328    0.19664  -0.373    0.709

(Dispersion parameter for binomial family taken to be 1)

    Null deviance: 24.314  on 64  degrees of freedom
Residual deviance: 24.175  on 63  degrees of freedom
AIC: 28.175

Number of Fisher Scoring iterations: 6

[1] "PUMP.TIME group = 136 - 174"
X1.MORT.OPERATIVE.MORTALITY.0.NONE.1YES ~ BODY.MASS.INDEX
<environment: 0x0000000021dfe330>

Call:
glm(formula = formula(fml), family = "binomial", data = wdtmp, 
    weights = wdtmp$weights)

Deviance Residuals: 
    Min       1Q   Median       3Q      Max  
-0.8179  -0.5497  -0.3864  -0.2822   2.8081  

Coefficients:
                Estimate Std. Error z value Pr(>|z|)  
(Intercept)      -8.1666     3.2258  -2.532   0.0114 *
BODY.MASS.INDEX   0.2439     0.1217   2.003   0.0451 *
---
Signif. codes:  0 '***' 0.001 '**' 0.01 '*' 0.05 '.' 0.1 ' ' 1

(Dispersion parameter for binomial family taken to be 1)

    Null deviance: 49.008  on 66  degrees of freedom
Residual deviance: 44.351  on 65  degrees of freedom
AIC: 48.351

Number of Fisher Scoring iterations: 5

[1] "PUMP.TIME group = 175 - 360"
X1.MORT.OPERATIVE.MORTALITY.0.NONE.1YES ~ BODY.MASS.INDEX
<environment: 0x0000000021f18bc0>

Call:
glm(formula = formula(fml), family = "binomial", data = wdtmp, 
    weights = wdtmp$weights)

Deviance Residuals: 
    Min       1Q   Median       3Q      Max  
-0.5994  -0.4618  -0.4120  -0.3456   2.5695  

Coefficients:
                Estimate Std. Error z value Pr(>|z|)  
(Intercept)      -5.6096     3.2271  -1.738   0.0822 .
BODY.MASS.INDEX   0.1388     0.1309   1.061   0.2888  
---
Signif. codes:  0 '***' 0.001 '**' 0.01 '*' 0.05 '.' 0.1 ' ' 1

(Dispersion parameter for binomial family taken to be 1)

    Null deviance: 40.212  on 65  degrees of freedom
Residual deviance: 39.046  on 64  degrees of freedom
AIC: 43.046

Number of Fisher Scoring iterations: 5

[1] "CROSS.CLAMP.TIME group = 27 - 50"
X1.MORT.OPERATIVE.MORTALITY.0.NONE.1YES ~ BODY.MASS.INDEX
<environment: 0x00000000220f13a0>

Call:
glm(formula = formula(fml), family = "binomial", data = wdtmp, 
    weights = wdtmp$weights)

Deviance Residuals: 
    Min       1Q   Median       3Q      Max  
-0.3686  -0.3371  -0.3148  -0.2897   2.5778  

Coefficients:
                Estimate Std. Error z value Pr(>|z|)
(Intercept)     -1.53691    4.28099  -0.359    0.720
BODY.MASS.INDEX -0.06246    0.18597  -0.336    0.737

(Dispersion parameter for binomial family taken to be 1)

    Null deviance: 24.024  on 61  degrees of freedom
Residual deviance: 23.910  on 60  degrees of freedom
AIC: 27.91

Number of Fisher Scoring iterations: 6

[1] "CROSS.CLAMP.TIME group = 51 - 73"
X1.MORT.OPERATIVE.MORTALITY.0.NONE.1YES ~ BODY.MASS.INDEX
<environment: 0x00000000221e4c98>

Call:
glm(formula = formula(fml), family = "binomial", data = wdtmp, 
    weights = wdtmp$weights)

Deviance Residuals: 
    Min       1Q   Median       3Q      Max  
-0.8407  -0.3511  -0.2031  -0.1106   3.5868  

Coefficients:
                Estimate Std. Error z value Pr(>|z|)   
(Intercept)     -14.3146     5.1088  -2.802  0.00508 **
BODY.MASS.INDEX   0.4531     0.1837   2.467  0.01363 * 
---
Signif. codes:  0 '***' 0.001 '**' 0.01 '*' 0.05 '.' 0.1 ' ' 1

(Dispersion parameter for binomial family taken to be 1)

    Null deviance: 35.724  on 67  degrees of freedom
Residual deviance: 26.693  on 66  degrees of freedom
AIC: 30.693

Number of Fisher Scoring iterations: 7

[1] "CROSS.CLAMP.TIME group = 74 - 210"
X1.MORT.OPERATIVE.MORTALITY.0.NONE.1YES ~ BODY.MASS.INDEX
<environment: 0x0000000022319260>

Call:
glm(formula = formula(fml), family = "binomial", data = wdtmp, 
    weights = wdtmp$weights)

Deviance Residuals: 
    Min       1Q   Median       3Q      Max  
-0.7418  -0.5539  -0.5099  -0.4334   2.3481  

Coefficients:
                Estimate Std. Error z value Pr(>|z|)  
(Intercept)      -4.7265     2.7839  -1.698   0.0895 .
BODY.MASS.INDEX   0.1204     0.1147   1.050   0.2936  
---
Signif. codes:  0 '***' 0.001 '**' 0.01 '*' 0.05 '.' 0.1 ' ' 1

(Dispersion parameter for binomial family taken to be 1)

    Null deviance: 53.154  on 67  degrees of freedom
Residual deviance: 52.014  on 66  degrees of freedom
AIC: 56.014

Number of Fisher Scoring iterations: 5

[1] "BNP group = 18.19 - 647"
X1.MORT.OPERATIVE.MORTALITY.0.NONE.1YES ~ BODY.MASS.INDEX
<environment: 0x000000002251a7e0>

Call:
glm(formula = formula(fml), family = "binomial", data = wdtmp, 
    weights = wdtmp$weights)

Deviance Residuals: 
     Min        1Q    Median        3Q       Max  
-0.91071  -0.34297  -0.13403  -0.08766   2.47603  

Coefficients:
                Estimate Std. Error z value Pr(>|z|)  
(Intercept)     -21.6124    10.4934  -2.060   0.0394 *
BODY.MASS.INDEX   0.7350     0.3846   1.911   0.0560 .
---
Signif. codes:  0 '***' 0.001 '**' 0.01 '*' 0.05 '.' 0.1 ' ' 1

(Dispersion parameter for binomial family taken to be 1)

    Null deviance: 20.652  on 35  degrees of freedom
Residual deviance: 13.280  on 34  degrees of freedom
AIC: 17.28

Number of Fisher Scoring iterations: 7

[1] "BNP group = 651 - 1600"
X1.MORT.OPERATIVE.MORTALITY.0.NONE.1YES ~ BODY.MASS.INDEX
<environment: 0x0000000022643e00>

Call:
glm(formula = formula(fml), family = "binomial", data = wdtmp, 
    weights = wdtmp$weights)

Deviance Residuals: 
    Min       1Q   Median       3Q      Max  
-0.5807  -0.4471  -0.3937  -0.3412   2.6216  

Coefficients:
                Estimate Std. Error z value Pr(>|z|)
(Intercept)       1.2305     4.8553   0.253    0.800
BODY.MASS.INDEX  -0.1540     0.2092  -0.736    0.462

(Dispersion parameter for binomial family taken to be 1)

    Null deviance: 20.652  on 35  degrees of freedom
Residual deviance: 20.090  on 34  degrees of freedom
AIC: 24.09

Number of Fisher Scoring iterations: 5

[1] "BNP group = 1608 - 21893"
X1.MORT.OPERATIVE.MORTALITY.0.NONE.1YES ~ BODY.MASS.INDEX
<environment: 0x0000000022732188>

Call:
glm(formula = formula(fml), family = "binomial", data = wdtmp, 
    weights = wdtmp$weights)

Deviance Residuals: 
    Min       1Q   Median       3Q      Max  
-0.5058  -0.3721  -0.3127  -0.2604   2.5536  

Coefficients:
                Estimate Std. Error z value Pr(>|z|)
(Intercept)       0.2920     4.5176   0.065    0.948
BODY.MASS.INDEX  -0.1464     0.2169  -0.675    0.500

(Dispersion parameter for binomial family taken to be 1)

    Null deviance: 15.448  on 35  degrees of freedom
Residual deviance: 14.952  on 34  degrees of freedom
AIC: 18.952

Number of Fisher Scoring iterations: 6

[1] "BUN group = 3 - 5.65"
X1.MORT.OPERATIVE.MORTALITY.0.NONE.1YES ~ BODY.MASS.INDEX
<environment: 0x00000000228e58f0>

Call:
glm(formula = formula(fml), family = "binomial", data = wdtmp, 
    weights = wdtmp$weights)

Deviance Residuals: 
    Min       1Q   Median       3Q      Max  
-0.5188  -0.4490  -0.4153  -0.3695   2.4370  

Coefficients:
                Estimate Std. Error z value Pr(>|z|)
(Intercept)     -4.30212    4.46514  -0.963    0.335
BODY.MASS.INDEX  0.07962    0.17920   0.444    0.657

(Dispersion parameter for binomial family taken to be 1)

    Null deviance: 20.476  on 34  degrees of freedom
Residual deviance: 20.274  on 33  degrees of freedom
AIC: 24.274

Number of Fisher Scoring iterations: 5

[1] "BUN group = 6 - 9.49"
X1.MORT.OPERATIVE.MORTALITY.0.NONE.1YES ~ BODY.MASS.INDEX
<environment: 0x00000000229d1d48>

Call:
glm(formula = formula(fml), family = "binomial", data = wdtmp, 
    weights = wdtmp$weights)

Deviance Residuals: 
    Min       1Q   Median       3Q      Max  
-0.7697  -0.4210  -0.3051  -0.2105   2.8437  

Coefficients:
                Estimate Std. Error z value Pr(>|z|)   
(Intercept)      -9.9170     3.4123  -2.906  0.00366 **
BODY.MASS.INDEX   0.3021     0.1306   2.313  0.02070 * 
---
Signif. codes:  0 '***' 0.001 '**' 0.01 '*' 0.05 '.' 0.1 ' ' 1

(Dispersion parameter for binomial family taken to be 1)

    Null deviance: 48.868  on 87  degrees of freedom
Residual deviance: 42.758  on 86  degrees of freedom
AIC: 46.758

Number of Fisher Scoring iterations: 6

[1] "BUN group = 10 - 709"
X1.MORT.OPERATIVE.MORTALITY.0.NONE.1YES ~ BODY.MASS.INDEX
<environment: 0x0000000022aefc38>

Call:
glm(formula = formula(fml), family = "binomial", data = wdtmp, 
    weights = wdtmp$weights)

Deviance Residuals: 
    Min       1Q   Median       3Q      Max  
-0.4733  -0.4462  -0.4331  -0.4197   2.2885  

Coefficients:
                Estimate Std. Error z value Pr(>|z|)
(Intercept)     -2.96182    3.08873  -0.959    0.338
BODY.MASS.INDEX  0.02792    0.12886   0.217    0.828

(Dispersion parameter for binomial family taken to be 1)

    Null deviance: 40.212  on 65  degrees of freedom
Residual deviance: 40.165  on 64  degrees of freedom
AIC: 44.165

Number of Fisher Scoring iterations: 5

[1] "PH group = 1 - 31"
X1.MORT.OPERATIVE.MORTALITY.0.NONE.1YES ~ BODY.MASS.INDEX
<environment: 0x0000000022ca1800>

Call:
glm(formula = formula(fml), family = "binomial", data = wdtmp, 
    weights = wdtmp$weights)

Deviance Residuals: 
    Min       1Q   Median       3Q      Max  
-0.5764  -0.4127  -0.2998  -0.2350   2.8336  

Coefficients:
                Estimate Std. Error z value Pr(>|z|)  
(Intercept)      -8.8941     4.7564  -1.870   0.0615 .
BODY.MASS.INDEX   0.2512     0.1843   1.363   0.1730  
---
Signif. codes:  0 '***' 0.001 '**' 0.01 '*' 0.05 '.' 0.1 ' ' 1

(Dispersion parameter for binomial family taken to be 1)

    Null deviance: 29.663  on 61  degrees of freedom
Residual deviance: 27.660  on 60  degrees of freedom
AIC: 31.66

Number of Fisher Scoring iterations: 6

[1] "PH group = 32 - 41"
X1.MORT.OPERATIVE.MORTALITY.0.NONE.1YES ~ BODY.MASS.INDEX
<environment: 0x0000000022dc9f18>

Call:
glm(formula = formula(fml), family = "binomial", data = wdtmp, 
    weights = wdtmp$weights)

Deviance Residuals: 
    Min       1Q   Median       3Q      Max  
-0.5633  -0.4533  -0.4059  -0.3580   2.5375  

Coefficients:
                Estimate Std. Error z value Pr(>|z|)
(Intercept)     -4.62583    2.81999  -1.640    0.101
BODY.MASS.INDEX  0.09648    0.11553   0.835    0.404

(Dispersion parameter for binomial family taken to be 1)

    Null deviance: 40.771  on 68  degrees of freedom
Residual deviance: 40.061  on 67  degrees of freedom
AIC: 44.061

Number of Fisher Scoring iterations: 5

[1] "PH group = 42 - 110"
X1.MORT.OPERATIVE.MORTALITY.0.NONE.1YES ~ BODY.MASS.INDEX
<environment: 0x0000000022ecb340>

Call:
glm(formula = formula(fml), family = "binomial", data = wdtmp, 
    weights = wdtmp$weights)

Deviance Residuals: 
    Min       1Q   Median       3Q      Max  
-0.7841  -0.4672  -0.3911  -0.2939   2.7483  

Coefficients:
                Estimate Std. Error z value Pr(>|z|)  
(Intercept)      -7.6170     3.2657  -2.332   0.0197 *
BODY.MASS.INDEX   0.2221     0.1282   1.732   0.0832 .
---
Signif. codes:  0 '***' 0.001 '**' 0.01 '*' 0.05 '.' 0.1 ' ' 1

(Dispersion parameter for binomial family taken to be 1)

    Null deviance: 45.512  on 69  degrees of freedom
Residual deviance: 42.320  on 68  degrees of freedom
AIC: 46.32

Number of Fisher Scoring iterations: 5

[1] "EF group = 31 - 58"
X1.MORT.OPERATIVE.MORTALITY.0.NONE.1YES ~ BODY.MASS.INDEX
<environment: 0x00000000230d0700>

Call:
glm(formula = formula(fml), family = "binomial", data = wdtmp, 
    weights = wdtmp$weights)

Deviance Residuals: 
    Min       1Q   Median       3Q      Max  
-1.0316  -0.5711  -0.3871  -0.2600   3.0868  

Coefficients:
                Estimate Std. Error z value Pr(>|z|)   
(Intercept)      -9.3736     3.0509  -3.072  0.00212 **
BODY.MASS.INDEX   0.3079     0.1160   2.653  0.00797 **
---
Signif. codes:  0 '***' 0.001 '**' 0.01 '*' 0.05 '.' 0.1 ' ' 1

(Dispersion parameter for binomial family taken to be 1)

    Null deviance: 55.475  on 63  degrees of freedom
Residual deviance: 46.402  on 62  degrees of freedom
AIC: 50.402

Number of Fisher Scoring iterations: 5

[1] "EF group = 59 - 65"
X1.MORT.OPERATIVE.MORTALITY.0.NONE.1YES ~ BODY.MASS.INDEX
<environment: 0x00000000231e8eb0>

Call:
glm(formula = formula(fml), family = "binomial", data = wdtmp, 
    weights = wdtmp$weights)

Deviance Residuals: 
     Min        1Q    Median        3Q       Max  
-1.14923  -0.18063  -0.09003  -0.03687   2.44678  

Coefficients:
                Estimate Std. Error z value Pr(>|z|)  
(Intercept)      12.9887     8.0929   1.605   0.1085  
BODY.MASS.INDEX  -0.7771     0.4155  -1.870   0.0615 .
---
Signif. codes:  0 '***' 0.001 '**' 0.01 '*' 0.05 '.' 0.1 ' ' 1

(Dispersion parameter for binomial family taken to be 1)

    Null deviance: 17.469  on 58  degrees of freedom
Residual deviance: 11.583  on 57  degrees of freedom
AIC: 15.583

Number of Fisher Scoring iterations: 8

[1] "EF group = 66 - 78"
X1.MORT.OPERATIVE.MORTALITY.0.NONE.1YES ~ BODY.MASS.INDEX
<environment: 0x0000000023313740>

Call:
glm(formula = formula(fml), family = "binomial", data = wdtmp, 
    weights = wdtmp$weights)

Deviance Residuals: 
    Min       1Q   Median       3Q      Max  
-0.5251  -0.3907  -0.3454  -0.2919   2.5562  

Coefficients:
                Estimate Std. Error z value Pr(>|z|)
(Intercept)      -5.7454     3.5529  -1.617    0.106
BODY.MASS.INDEX   0.1291     0.1450   0.890    0.373

(Dispersion parameter for binomial family taken to be 1)

    Null deviance: 37.145  on 77  degrees of freedom
Residual deviance: 36.353  on 76  degrees of freedom
AIC: 40.353

Number of Fisher Scoring iterations: 5

[1] "OPERATION.TIME group = 2.3 - 5.1"
X1.MORT.OPERATIVE.MORTALITY.0.NONE.1YES ~ BODY.MASS.INDEX
<environment: 0x00000000234cccb0>

Call:
glm(formula = formula(fml), family = "binomial", data = wdtmp, 
    weights = wdtmp$weights)

Deviance Residuals: 
    Min       1Q   Median       3Q      Max  
-0.6780  -0.5440  -0.4843  -0.4109   2.4882  

Coefficients:
                Estimate Std. Error z value Pr(>|z|)  
(Intercept)      -5.0060     2.9027  -1.725   0.0846 .
BODY.MASS.INDEX   0.1305     0.1195   1.092   0.2749  
---
Signif. codes:  0 '***' 0.001 '**' 0.01 '*' 0.05 '.' 0.1 ' ' 1

(Dispersion parameter for binomial family taken to be 1)

    Null deviance: 47.957  on 62  degrees of freedom
Residual deviance: 46.733  on 61  degrees of freedom
AIC: 50.733

Number of Fisher Scoring iterations: 5

[1] "OPERATION.TIME group = 5.2 - 6.7"
X1.MORT.OPERATIVE.MORTALITY.0.NONE.1YES ~ BODY.MASS.INDEX
<environment: 0x00000000235e39e8>

Call:
glm(formula = formula(fml), family = "binomial", data = wdtmp, 
    weights = wdtmp$weights)

Deviance Residuals: 
    Min       1Q   Median       3Q      Max  
-0.5161  -0.3223  -0.2436  -0.1815   3.0883  

Coefficients:
                Estimate Std. Error z value Pr(>|z|)  
(Intercept)      -8.7371     4.7029  -1.858   0.0632 .
BODY.MASS.INDEX   0.2286     0.1808   1.264   0.2062  
---
Signif. codes:  0 '***' 0.001 '**' 0.01 '*' 0.05 '.' 0.1 ' ' 1

(Dispersion parameter for binomial family taken to be 1)

    Null deviance: 24.856  on 70  degrees of freedom
Residual deviance: 23.081  on 69  degrees of freedom
AIC: 27.081

Number of Fisher Scoring iterations: 6

[1] "OPERATION.TIME group = 6.75 - 33"
X1.MORT.OPERATIVE.MORTALITY.0.NONE.1YES ~ BODY.MASS.INDEX
<environment: 0x00000000237054a0>

Call:
glm(formula = formula(fml), family = "binomial", data = wdtmp, 
    weights = wdtmp$weights)

Deviance Residuals: 
    Min       1Q   Median       3Q      Max  
-0.6972  -0.4436  -0.3571  -0.2891   2.9027  

Coefficients:
                Estimate Std. Error z value Pr(>|z|)  
(Intercept)      -8.1603     3.7326  -2.186   0.0288 *
BODY.MASS.INDEX   0.2345     0.1442   1.626   0.1039  
---
Signif. codes:  0 '***' 0.001 '**' 0.01 '*' 0.05 '.' 0.1 ' ' 1

(Dispersion parameter for binomial family taken to be 1)

    Null deviance: 40.587  on 67  degrees of freedom
Residual deviance: 37.723  on 66  degrees of freedom
AIC: 41.723

Number of Fisher Scoring iterations: 5

[1] "AGE group =   <60"
X1.MORT.OPERATIVE.MORTALITY.0.NONE.1YES ~ BODY.MASS.INDEX
<environment: 0x00000000238e38c8>

Call:
glm(formula = formula(fml), family = "binomial", data = wdtmp, 
    weights = wdtmp$weights)

Deviance Residuals: 
    Min       1Q   Median       3Q      Max  
-0.7539  -0.4252  -0.3097  -0.2104   3.4445  

Coefficients:
                Estimate Std. Error z value Pr(>|z|)  
(Intercept)     -10.8448     4.6582  -2.328   0.0199 *
BODY.MASS.INDEX   0.3277     0.1707   1.920   0.0549 .
---
Signif. codes:  0 '***' 0.001 '**' 0.01 '*' 0.05 '.' 0.1 ' ' 1

(Dispersion parameter for binomial family taken to be 1)

    Null deviance: 33.884  on 56  degrees of freedom
Residual deviance: 29.376  on 55  degrees of freedom
AIC: 33.376

Number of Fisher Scoring iterations: 6

[1] "AGE group =   >=60"
X1.MORT.OPERATIVE.MORTALITY.0.NONE.1YES ~ BODY.MASS.INDEX
<environment: 0x00000000239fda90>

Call:
glm(formula = formula(fml), family = "binomial", data = wdtmp, 
    weights = wdtmp$weights)

Deviance Residuals: 
    Min       1Q   Median       3Q      Max  
-0.5852  -0.4432  -0.3951  -0.3392   2.5619  

Coefficients:
                Estimate Std. Error z value Pr(>|z|)  
(Intercept)     -5.37705    2.28715  -2.351   0.0187 *
BODY.MASS.INDEX  0.12625    0.09415   1.341   0.1799  
---
Signif. codes:  0 '***' 0.001 '**' 0.01 '*' 0.05 '.' 0.1 ' ' 1

(Dispersion parameter for binomial family taken to be 1)

    Null deviance: 82.782  on 144  degrees of freedom
Residual deviance: 80.952  on 143  degrees of freedom
AIC: 84.952

Number of Fisher Scoring iterations: 5

[1] "EF group =   <55"
X1.MORT.OPERATIVE.MORTALITY.0.NONE.1YES ~ BODY.MASS.INDEX
<environment: 0x0000000023be17f0>

Call:
glm(formula = formula(fml), family = "binomial", data = wdtmp, 
    weights = wdtmp$weights)

Deviance Residuals: 
    Min       1Q   Median       3Q      Max  
-0.7854  -0.6052  -0.4372  -0.3365   2.7722  

Coefficients:
                Estimate Std. Error z value Pr(>|z|)  
(Intercept)      -7.0799     3.0854  -2.295   0.0218 *
BODY.MASS.INDEX   0.2173     0.1208   1.799   0.0721 .
---
Signif. codes:  0 '***' 0.001 '**' 0.01 '*' 0.05 '.' 0.1 ' ' 1

(Dispersion parameter for binomial family taken to be 1)

    Null deviance: 40.191  on 48  degrees of freedom
Residual deviance: 36.489  on 47  degrees of freedom
AIC: 40.489

Number of Fisher Scoring iterations: 5

[1] "EF group =   >=55"
X1.MORT.OPERATIVE.MORTALITY.0.NONE.1YES ~ BODY.MASS.INDEX
<environment: 0x0000000023cf6390>

Call:
glm(formula = formula(fml), family = "binomial", data = wdtmp, 
    weights = wdtmp$weights)

Deviance Residuals: 
    Min       1Q   Median       3Q      Max  
-0.5242  -0.3939  -0.3449  -0.2974   2.6661  

Coefficients:
                Estimate Std. Error z value Pr(>|z|)  
(Intercept)      -5.8017     2.5698  -2.258    0.024 *
BODY.MASS.INDEX   0.1308     0.1035   1.265    0.206  
---
Signif. codes:  0 '***' 0.001 '**' 0.01 '*' 0.05 '.' 0.1 ' ' 1

(Dispersion parameter for binomial family taken to be 1)

    Null deviance: 73.753  on 151  degrees of freedom
Residual deviance: 72.128  on 150  degrees of freedom
AIC: 76.128

Number of Fisher Scoring iterations: 5
