# Supplementary material for: Body mass index and postoperative mortality in patients undergoing coronary artery bypass graft surgery plus valve replacement: a retrospective cohort study
Source: PeerJ. 2022 Jun 14;10:e13601. doi: 10.7717/peerj.13601 (PMC9205315; doi:10.7717/peerj.13601)
Supplement: Supplemental Information 4 [file peerj-10-13601-s004.zip › 3/1_7_tbl/1_7_tbl.log]

R version 3.6.3 (2020-02-29) -- "Holding the Windsock"
Copyright (C) 2020 The R Foundation for Statistical Computing
Platform: x86_64-w64-mingw32/x64 (64-bit)

R is free software and comes with ABSOLUTELY NO WARRANTY.
You are welcome to redistribute it under certain conditions.
Type 'license()' or 'licence()' for distribution details.

R is a collaborative project with many contributors.
Type 'contributors()' for more information and
'citation()' on how to cite R or R packages in publications.

Type 'demo()' for some demos, 'help()' for on-line help, or
'help.start()' for an HTML browser interface to help.
Type 'q()' to quit R.

> R.Version4RUN<-361;
> R.LibLocation <- file.path(R.home(),'library')
> #***************** Regarding ALL Following R Functions ********************
> #***** COPYRIGHT (c) 2010 X&Y Solutions, ALL RIGHT RESERVED ***************
> #******************* www.EmpowerStats.com *********************************
> #**************************************************************************
> Sys.setlocale("LC_TIME", "C")
[1] "C"
> library(doBy,lib.loc=R.LibLocation)
> library(plotrix,lib.loc=R.LibLocation)
> library(stringi,lib.loc=R.LibLocation)
> library(stringr,lib.loc=R.LibLocation)
> library(survival,lib.loc=R.LibLocation)
> library(rms,lib.loc=R.LibLocation)
Loading required package: Hmisc
Loading required package: lattice
Loading required package: Formula
Loading required package: ggplot2

Attaching package: 'Hmisc'

The following objects are masked from 'package:base':

    format.pval, units

Loading required package: SparseM

Attaching package: 'SparseM'

The following object is masked from 'package:base':

    backsolve

> library(nnet,lib.loc=R.LibLocation)
> library(car,lib.loc=R.LibLocation)
Loading required package: carData

Attaching package: 'car'

The following objects are masked from 'package:rms':

    Predict, vif

> library(mgcv,lib.loc=R.LibLocation)
Loading required package: nlme
This is mgcv 1.8-31. For overview type 'help("mgcv-package")'.

Attaching package: 'mgcv'

The following object is masked from 'package:nnet':

    multinom

> pdfwd<-6; pdfht<-6
> setwd("D:/dc/3/1_7_tbl")
> load("D:/dc/3/D1.Rdata")
> if (length(which(ls()=="EmpowerStatsR"))==0) EmpowerStatsR<-get(ls()[1])
> names(EmpowerStatsR)<-toupper(names(EmpowerStatsR))
> ofname<-'1_7_tbl'
> 
> 
> this.vars.used<- c('PRIOR.SURGERY.0NO.1CABG.2VALVE.3OTHER','CEREBROVASCULAR.DISEASE.0NO.1YES','CHRONIC.RENAL.FAILURE.0NO.1YES','DIABETES.0NO.1YES','SMOKING.YES.0NO.1YES','BODY.MASS.INDEX','SEX.0.FEMALE.1.MALE','AGE','RBC.U','PUMP.TIME','CROSS.CLAMP.TIME','BNP','BUN','PH','EF','X1.MORT.OPERATIVE.MORTALITY.0.NONE.1YES','OPERATION.TIME')
> this.vars.type<- c(3,2,3,2,2,0,2,0,0,0,0,0,0,0,0,2,0)
> EmpowerStatsR<- EmpowerStatsR[this.vars.used]
> vname<-c("PRIOR.SURGERY.0NO.1CABG.2VALVE.3OTHER","PRIOR.SURGERY.0NO.1CABG.2VALVE.3OTHER.0","PRIOR.SURGERY.0NO.1CABG.2VALVE.3OTHER.2","PRIOR.SURGERY.0NO.1CABG.2VALVE.3OTHER.3")
> vlabel<-c("PRIOR.SURGERY.0NO.1CABG.2VALVE.3OTHER","  0","  2","  3")
> vname<-c(vname,"CEREBROVASCULAR.DISEASE.0NO.1YES","CEREBROVASCULAR.DISEASE.0NO.1YES.0","CEREBROVASCULAR.DISEASE.0NO.1YES.1")
> vlabel<-c(vlabel,"CEREBROVASCULAR.DISEASE.0NO.1YES","  0","  1")
> vname<-c(vname,"CHRONIC.RENAL.FAILURE.0NO.1YES","CHRONIC.RENAL.FAILURE.0NO.1YES.0","CHRONIC.RENAL.FAILURE.0NO.1YES.1","CHRONIC.RENAL.FAILURE.0NO.1YES.2")
> vlabel<-c(vlabel,"CHRONIC.RENAL.FAILURE.0NO.1YES","  0","  1","  2")
> vname<-c(vname,"DIABETES.0NO.1YES","DIABETES.0NO.1YES.0","DIABETES.0NO.1YES.1")
> vlabel<-c(vlabel,"DIABETES.0NO.1YES","  0","  1")
> vname<-c(vname,"SMOKING.YES.0NO.1YES","SMOKING.YES.0NO.1YES.0","SMOKING.YES.0NO.1YES.1")
> vlabel<-c(vlabel,"SMOKING.YES.0NO.1YES","  0","  1")
> vname<-c(vname,"BODY.MASS.INDEX","SEX.0.FEMALE.1.MALE","SEX.0.FEMALE.1.MALE.0","SEX.0.FEMALE.1.MALE.1")
> vlabel<-c(vlabel,"BODY.MASS.INDEX","SEX.0.FEMALE.1.MALE","  0","  1")
> vname<-c(vname,"AGE","RBC.U","PUMP.TIME","CROSS.CLAMP.TIME")
> vlabel<-c(vlabel,"AGE","RBC.U","PUMP.TIME","CROSS.CLAMP.TIME")
> vname<-c(vname,"BNP","BUN","PH","EF","X1.MORT.OPERATIVE.MORTALITY.0.NONE.1YES","X1.MORT.OPERATIVE.MORTALITY.0.NONE.1YES.0","X1.MORT.OPERATIVE.MORTALITY.0.NONE.1YES.1")
> vlabel<-c(vlabel,"BNP","BUN","PH","EF","X1.MORT.OPERATIVE.MORTALITY.0.NONE.1YES","  0","  1")
> vname<-c(vname,"OPERATION.TIME")
> vlabel<-c(vlabel,"OPERATION.TIME")
>  
> library(mgcv,lib.loc=R.LibLocation); 
> library(geepack,lib.loc=R.LibLocation); 
> library(fmsb,lib.loc=R.LibLocation); 
> WD <- EmpowerStatsR; rm(EmpowerStatsR); gc(); 
          used  (Mb) gc trigger  (Mb) max used  (Mb)
Ncells 2142293 114.5    4495338 240.1  2460695 131.5
Vcells 3432381  26.2    8388608  64.0  4956533  37.9
> title<-'Ð­±äÁ¿¼ì²éÓëÉ¸Ñ¡'; 
> wd.subset=''; 
> weights.var<- NA; 
> yvname<-c('X1.MORT.OPERATIVE.MORTALITY.0.NONE.1YES'); 
> ydist<-c('binomial'); 
> ylink<-c('logit'); 
> ylv<- this.vars.type[match(yvname, this.vars.used)]; 
> svname<-c('PRIOR.SURGERY.0NO.1CABG.2VALVE.3OTHER','CEREBROVASCULAR.DISEASE.0NO.1YES','CHRONIC.RENAL.FAILURE.0NO.1YES','DIABETES.0NO.1YES','SMOKING.YES.0NO.1YES','SEX.0.FEMALE.1.MALE','AGE','RBC.U','PUMP.TIME','CROSS.CLAMP.TIME','BNP','BUN','PH','EF','OPERATION.TIME'); 
> sdf<-c('0','0','0','0','0','0','.','.','.','.','.','.','.','.','.'); 
> vdf<-c(0,0,0,0,0,0,0,0,0,0,0,0,0,0,0); 
> slv<- this.vars.type[match(svname, this.vars.used)]; 
> par1<-10; 
> colvname<- NA; 
> xvname<-c('BODY.MASS.INDEX'); 
> sxf<-c(0); 
> vxf<-c(0); 
> xlv<- this.vars.type[match(xvname, this.vars.used)]; 
> cox<- 0; 
> timevar<- NA; 
> vname.start<- NA; 
> avname<-c(); 
> subjvname<- NA; 
> gee.TYPE<-'INDEPENDENCE'; 
> dec<-4; 
> if (is.na(dec)) dec<-1; 
> if (dec < 1) dec<-abs(log10(dec)); 
> ##R package## mgcv geepack fmsb ##R package##;
> pvformat<-function(p,dec) {
+   pp <- sprintf(paste("%.",dec,"f",sep=""),as.numeric(p))
+   if (is.matrix(p)) {pp<-matrix(pp, nrow=nrow(p)); colnames(pp)<-colnames(p);rownames(pp)<-rownames(p);}
+   lw <- paste("<",substr("0.00000000000",1,dec+1),"1",sep="");
+   pp[as.numeric(p)<(1/10^dec)]<-lw
+   return(pp)
+ }
> numfmt<-function(p,dec) {
+   if (is.list(p)) p<-as.matrix(p)
+   pp <- sprintf(paste("%.",dec,"f",sep=""),as.numeric(p))
+   if (is.matrix(p)) {pp<-matrix(pp, nrow=nrow(p));colnames(pp)<-colnames(p);rownames(pp)<-rownames(p);}
+   pp[as.numeric(p)>10000000]<- "inf."
+   pp[is.na(p) | gsub(" ","",p)==""]<- ""
+   pp[p=="-Inf"]<-"-Inf"
+   pp[p=="Inf"]<-"Inf"
+   return(pp)
+ }
> vifSelect<-function(dfr, t=5, fix=NA, weights=1){
+   if(!class(dfr)=="data.frame") dfr<-data.frame(dfr)
+   vnames<-names(dfr); nvar<-length(vnames); 
+   if (!is.na(fix)) {v4slt<-(1:nvar)[-fix];} else {v4slt<-(1:nvar);} 
+   vifmat<-matrix(NA,nrow=nvar,ncol=1)
+   vifmax<-100; v.rm<-0; k<-1
+   while (vifmax>=t) {
+     vnum <-(0:nvar)[-match(v.rm,(0:nvar))]
+     for (v in vnum) {
+       fml <- paste(vnames[v],"~",paste(vnames[vnum[vnum!=v]],collapse="+"))
+       lm.mdl<-summary(lm(formula(fml),weights=weights, data=dfr));
+       print(fml);print(lm.mdl)
+       vifmat[v,k]<-round(1/(1-lm.mdl$r.squared),1)
+     } 
+     vifmax<-max(as.numeric(vifmat[v4slt,k]),na.rm=TRUE)
+     if (vifmax<t) break
+     v.rm<-c(v.rm,v4slt[which(as.numeric(vifmat[v4slt,k])==vifmax)[1]])
+     k<-k+1; vifmat<-cbind(vifmat,NA); 
+   }
+   slt.vv<-!is.na(vifmat[v4slt,k])
+   vif.Rm<-vnames[is.na(vifmat[,k])]
+   vifmat2 <- rbind(c(" ",paste("Step",(1:k))),cbind(vnames,vifmat))
+   dfcmpt<-dfr[apply(is.na(dfr),1,sum)==0,]
+   dfvmax<-apply(dfcmpt,2,max);  dfvmin<-apply(dfcmpt,2,min);  singlar<-(dfvmax==dfvmin);
+   if (sum(singlar)>0) {
+     slt.vv<-(!is.na(vifmat[,k]) & (!singlar))[v4slt]
+     vif.Rm<-vnames[is.na(vifmat[,k]) | singlar]
+     vifmat2 <-cbind(vifmat2, c("Singlarity check", singlar))
+   }
+   return(list(slt.vv,vif.Rm,vifmat2))
+ }
> mat2htmltable<-function(mat) {
+   t1<- apply(mat,1,function(z) paste(z,collapse="</td><td>"))
+   t2<- paste("<tr><td>",t1,"</td></tr>")
+   return(paste(t2,collapse=" "))
+ }
> chkMatrixSinglar <- function(mat) {
+   oo<-rep(0,ncol(mat))
+   tmp<-mat[apply(is.na(mat),1,sum)==0,]
+   oo[apply(tmp,2,function(z) length(levels(as.factor(z)))==1)]<-1
+   rr<-cor(tmp)
+   for (i in (2:ncol(rr))) if (sum(rr[1:(i-1),i]>0.999)>0) oo[i]<-1
+   if (sum(oo)>0) print(rr)
+   return(oo)
+ }
> setgam<-function(fml,yi) {
+   if (ydist[yi]=="") ydist[yi]<-"gaussian"
+   if (ydist[yi]=="exact") ydist[yi]<-"binomial"
+   if (ydist[yi]=="breslow") ydist[yi]<-"binomial"
+   if (ydist[yi]=="gaussian") mdl<-gam(formula(fml),weights=wdtmp$weights,data=wdtmp, family=gaussian(link="identity"))
+   if (ydist[yi]=="binomial") mdl<-gam(formula(fml),weights=wdtmp$weights,data=wdtmp, family=binomial(link="logit"))
+   if (ydist[yi]=="poisson") mdl<-gam(formula(fml),weights=wdtmp$weights,data=wdtmp, family=poisson(link="log"))
+   if (ydist[yi]=="gamma") mdl<-gam(formula(fml),weights=wdtmp$weights,data=wdtmp, family=Gamma(link="inverse"))
+   if (ydist[yi]=="negbin") mdl<-gam(formula(fml),weights=wdtmp$weights,data=wdtmp, family=negbin(c(1,10), link="log"))
+   return(mdl)
+ }
> setgee<-function(fml,yi) {
+   if (ydist[yi]=="") ydist[yi]<-"gaussian"
+   if (ydist[yi]=="exact") ydist[yi]<-"binomial"
+   if (ydist[yi]=="breslow") ydist[yi]<-"binomial"
+   if (ydist[yi]=="gaussian") md<-try(geeglm(formula(fml),id=wdtmp[,subjvname],corstr=gee.TYPE,family="gaussian",weights=wdtmp$weights,data=wdtmp))
+   if (ydist[yi]=="binomial") md<-try(geeglm(formula(fml),id=wdtmp[,subjvname],corstr=gee.TYPE,family="binomial",weights=wdtmp$weights,data=wdtmp))
+   if (ydist[yi]=="poisson") md<-try(geeglm(formula(fml),id=wdtmp[,subjvname],corstr=gee.TYPE,family="poisson",weights=wdtmp$weights,data=wdtmp))
+   if (ydist[yi]=="gamma") md<-try(geeglm(formula(fml),id=wdtmp[,subjvname],corstr=gee.TYPE,family="Gamma",weights=wdtmp$weights,data=wdtmp))
+   if (ydist[yi]=="negbin") md<-try(geeglm.nb(formula(fml),id=wdtmp[,subjvname],corstr=gee.TYPE,weights=wdtmp$weights,data=wdtmp))
+   return(md)
+ }
> setglm<-function(fml,yi) {
+   if (ydist[yi]=="") ydist[yi]<-"gaussian"
+   if (ydist[yi]=="exact") ydist[yi]<-"binomial"
+   if (ydist[yi]=="breslow") ydist[yi]<-"binomial"
+   if (ydist[yi]=="gaussian") md<-try(glm(formula(fml),family="gaussian",weights=wdtmp$weights,data=wdtmp))
+   if (ydist[yi]=="binomial") md<-try(glm(formula(fml),family="binomial",weights=wdtmp$weights,data=wdtmp))
+   if (ydist[yi]=="poisson") md<-try(glm(formula(fml),family="poisson",weights=wdtmp$weights,data=wdtmp))
+   if (ydist[yi]=="gamma") md<-try(glm(formula(fml),family="Gamma",weights=wdtmp$weights,data=wdtmp))
+   if (ydist[yi]=="negbin") md<-try(glm.nb(formula(fml),weights=wdtmp$weights,data=wdtmp))
+   return(md)
+ }
> mdl2oo<-function(mdl, k, opt) {
+   gs<-summary(mdl); print(mdl$formula);  print(gs)
+   if (opt=="gam") {gsparm <- gs$p.table;tmpn<-gs$n;
+   } else {gsparm <- gs$coefficients;tmpn <- sum(gs$df[c(1,2)]);}
+   ncolgsparm <- ncol(gsparm)
+   if (gs$family[[2]]=="identity") {
+     ncolgsparm<-5
+     colnm<-c("","Covariates","N","term","beta","Se.", "95%CI Low","95%CI Upp","P.value")
+   } 
+   if (gs$family[[2]]=="log" | gs$family[[2]]=="logit") {
+     ncolgsparm<-6  
+     colnm<-c("","Covariates","N","term","beta","Se.","exp(beta)","95%CI Low","95%CI Upp","P.value")
+   }
+   if (!smoothsvi[k]) {
+     if (gs$family[[2]]=="log" | gs$family[[2]]=="logit") {
+       gsparm<-cbind(gsparm[,c(1,2)],exp(gsparm[,1]),exp(gsparm[,1]-1.96*gsparm[,2]),exp(gsparm[,1]+1.96*gsparm[,2]),gsparm[,4])      
+     }
+     if (gs$family[[2]]=="identity") {
+       gsparm<-cbind(gsparm[,c(1,2)],gsparm[,1]-1.96*gsparm[,2],gsparm[,1]+1.96*gsparm[,2],gsparm[,4])
+     }
+     if (substr(svname_[k],1,7)=="factor(") {
+       rowk<-(substr(rownames(gsparm),1,nchar(svname_[k])) == svname_[k])
+     } else {
+       rowk<-(substr(paste(rownames(gsparm),":",sep=""),1,nchar(svname_[k])+1) == paste(svname_[k],":",sep=""))
+     }
+     oo<-round(gsparm[rowk,],dec)
+     if (sum(rowk)==1) oo<-matrix(oo,nrow=1)
+     col0<-rep(k,sum(rowk))
+     col1<-rep(" ",sum(rowk)); col1[1]<-sb[k]
+     col2<-rep(" ",sum(rowk)); col2[1]<-tmpn
+     col3<-rownames(gsparm)[rowk]
+     oo<-cbind(col0,col1,col2,col3,oo)
+   } else {
+     oo <- gs$s.table[svname_[k],c(1,4)]    
+     oo<-c(k,sb[k],tmpn,paste(svname_[k]," (edf=",round(oo[1],1),")",sep=""),rep(" ",ncolgsparm-1), round(oo[2],4))
+   }
+   if (is.vector(oo)) oo<-matrix(oo,nrow=1)
+   colnames(oo)<-colnm
+   return(oo)
+ }
> mdl2bb<-function(mdl, j, opt) {
+   gs<-summary(mdl); print(mdl$formula); print(gs)
+   if (opt=="gam") {gsparm <- gs$p.table;} else {gsparm <- gs$coefficients;}
+   if (substr(xvname_[j],1,7)=="factor(") {
+     rowj<-(substr(rownames(gsparm),1,nchar(xvname_[j])) == xvname_[j])
+   } else {
+     rowj<-(substr(paste(rownames(gsparm),":",sep=""),1,nchar(xvname_[j])+1) == paste(xvname_[j],":",sep=""))
+   }
+   bb<-round(gsparm[rowj,1],4)
+   names(bb)<-rownames(gsparm)[rowj]
+   return(bb)
+ }
> if (!is.na(weights.var)) {weights<-WD[,weights.var];} else {weights<-1;}
> WD<-cbind(WD,weights);
> vlabelN<-(substr(vlabel,1,1)==" ");
> vlabelZ<-vlabel[vlabelN];vlabelV<-vlabel[!vlabelN]
> vnameV<-vname[!vlabelN];vnameZ<-vname[vlabelN]
> if (length(avname)>0) {df0<-as.matrix(WD[,c(xvname,avname,svname)]);
+ } else {df0<-as.matrix(WD[,c(xvname,svname)]);}
> if (par1=="") par1<-10;
> vifChk<-vifSelect(df0,t=par1,fix<-(1:length(xvname)),weights=WD$weights)
[1] "BODY.MASS.INDEX ~ PRIOR.SURGERY.0NO.1CABG.2VALVE.3OTHER+CEREBROVASCULAR.DISEASE.0NO.1YES+CHRONIC.RENAL.FAILURE.0NO.1YES+DIABETES.0NO.1YES+SMOKING.YES.0NO.1YES+SEX.0.FEMALE.1.MALE+AGE+RBC.U+PUMP.TIME+CROSS.CLAMP.TIME+BNP+BUN+PH+EF+OPERATION.TIME"

Call:
lm(formula = formula(fml), data = dfr, weights = weights)

Residuals:
    Min      1Q  Median      3Q     Max 
-6.2330 -1.7807 -0.2067  1.7111  7.2691 

Coefficients:
                                        Estimate Std. Error t value Pr(>|t|)
(Intercept)                           33.5987021  4.5396007   7.401 1.27e-10
PRIOR.SURGERY.0NO.1CABG.2VALVE.3OTHER  0.2544948  0.2909512   0.875  0.38439
CEREBROVASCULAR.DISEASE.0NO.1YES       0.9164817  0.9076854   1.010  0.31573
CHRONIC.RENAL.FAILURE.0NO.1YES         1.4345126  1.1984454   1.197  0.23489
DIABETES.0NO.1YES                      2.0560015  0.9136984   2.250  0.02722
SMOKING.YES.0NO.1YES                  -1.9250090  0.9370228  -2.054  0.04324
SEX.0.FEMALE.1.MALE                    0.7499418  0.7755085   0.967  0.33648
AGE                                   -0.1230078  0.0459098  -2.679  0.00897
RBC.U                                 -0.2080598  0.1064166  -1.955  0.05410
PUMP.TIME                             -0.0041291  0.0075177  -0.549  0.58438
CROSS.CLAMP.TIME                      -0.0015727  0.0106260  -0.148  0.88271
BNP                                   -0.0002258  0.0001428  -1.582  0.11772
BUN                                    0.0017042  0.0081174   0.210  0.83425
PH                                    -0.0233811  0.0203656  -1.148  0.25441
EF                                    -0.0124231  0.0405804  -0.306  0.76031
OPERATION.TIME                         0.1372617  0.2180656   0.629  0.53087
                                         
(Intercept)                           ***
PRIOR.SURGERY.0NO.1CABG.2VALVE.3OTHER    
CEREBROVASCULAR.DISEASE.0NO.1YES         
CHRONIC.RENAL.FAILURE.0NO.1YES           
DIABETES.0NO.1YES                     *  
SMOKING.YES.0NO.1YES                  *  
SEX.0.FEMALE.1.MALE                      
AGE                                   ** 
RBC.U                                 .  
PUMP.TIME                                
CROSS.CLAMP.TIME                         
BNP                                      
BUN                                      
PH                                       
EF                                       
OPERATION.TIME                           
---
Signif. codes:  0 '***' 0.001 '**' 0.01 '*' 0.05 '.' 0.1 ' ' 1

Residual standard error: 3.142 on 79 degrees of freedom
  (107 observations deleted due to missingness)
Multiple R-squared:  0.292,	Adjusted R-squared:  0.1576 
F-statistic: 2.172 on 15 and 79 DF,  p-value: 0.01417

[1] "PRIOR.SURGERY.0NO.1CABG.2VALVE.3OTHER ~ BODY.MASS.INDEX+CEREBROVASCULAR.DISEASE.0NO.1YES+CHRONIC.RENAL.FAILURE.0NO.1YES+DIABETES.0NO.1YES+SMOKING.YES.0NO.1YES+SEX.0.FEMALE.1.MALE+AGE+RBC.U+PUMP.TIME+CROSS.CLAMP.TIME+BNP+BUN+PH+EF+OPERATION.TIME"

Call:
lm(formula = formula(fml), data = dfr, weights = weights)

Residuals:
    Min      1Q  Median      3Q     Max 
-2.0605 -0.6808 -0.2593  0.2224  2.6495 

Coefficients:
                                   Estimate Std. Error t value Pr(>|t|)  
(Intercept)                      -1.768e+00  2.265e+00  -0.781   0.4374  
BODY.MASS.INDEX                   3.769e-02  4.309e-02   0.875   0.3844  
CEREBROVASCULAR.DISEASE.0NO.1YES -3.416e-01  3.494e-01  -0.978   0.3313  
CHRONIC.RENAL.FAILURE.0NO.1YES    9.350e-01  4.533e-01   2.063   0.0424 *
DIABETES.0NO.1YES                 4.335e-01  3.594e-01   1.206   0.2313  
SMOKING.YES.0NO.1YES              2.341e-01  3.692e-01   0.634   0.5278  
SEX.0.FEMALE.1.MALE               4.046e-01  2.967e-01   1.363   0.1766  
AGE                               1.511e-02  1.837e-02   0.822   0.4133  
RBC.U                             3.384e-02  4.176e-02   0.810   0.4201  
PUMP.TIME                         2.050e-03  2.889e-03   0.710   0.4800  
CROSS.CLAMP.TIME                  1.420e-04  4.090e-03   0.035   0.9724  
BNP                               3.773e-05  5.564e-05   0.678   0.4997  
BUN                               5.268e-03  3.068e-03   1.717   0.0899 .
PH                               -5.711e-04  7.902e-03  -0.072   0.9426  
EF                               -1.361e-02  1.555e-02  -0.875   0.3840  
OPERATION.TIME                    7.316e-02  8.373e-02   0.874   0.3849  
---
Signif. codes:  0 '***' 0.001 '**' 0.01 '*' 0.05 '.' 0.1 ' ' 1

Residual standard error: 1.209 on 79 degrees of freedom
  (107 observations deleted due to missingness)
Multiple R-squared:  0.2519,	Adjusted R-squared:  0.1098 
F-statistic: 1.773 on 15 and 79 DF,  p-value: 0.05361

[1] "CEREBROVASCULAR.DISEASE.0NO.1YES ~ BODY.MASS.INDEX+PRIOR.SURGERY.0NO.1CABG.2VALVE.3OTHER+CHRONIC.RENAL.FAILURE.0NO.1YES+DIABETES.0NO.1YES+SMOKING.YES.0NO.1YES+SEX.0.FEMALE.1.MALE+AGE+RBC.U+PUMP.TIME+CROSS.CLAMP.TIME+BNP+BUN+PH+EF+OPERATION.TIME"

Call:
lm(formula = formula(fml), data = dfr, weights = weights)

Residuals:
     Min       1Q   Median       3Q      Max 
-0.53897 -0.22679 -0.09721  0.09223  1.01857 

Coefficients:
                                        Estimate Std. Error t value Pr(>|t|)
(Intercept)                           -1.852e+00  6.971e-01  -2.657 0.009525
BODY.MASS.INDEX                        1.390e-02  1.377e-02   1.010 0.315726
PRIOR.SURGERY.0NO.1CABG.2VALVE.3OTHER -3.499e-02  3.579e-02  -0.978 0.331266
CHRONIC.RENAL.FAILURE.0NO.1YES        -4.260e-02  1.489e-01  -0.286 0.775492
DIABETES.0NO.1YES                      6.847e-02  1.158e-01   0.591 0.556116
SMOKING.YES.0NO.1YES                   2.213e-01  1.158e-01   1.911 0.059629
SEX.0.FEMALE.1.MALE                    3.234e-02  9.601e-02   0.337 0.737125
AGE                                    1.899e-02  5.505e-03   3.450 0.000902
RBC.U                                 -2.119e-02  1.321e-02  -1.605 0.112526
PUMP.TIME                              1.687e-03  9.080e-04   1.858 0.066846
CROSS.CLAMP.TIME                       3.027e-04  1.308e-03   0.231 0.817633
BNP                                    5.168e-06  1.785e-05   0.290 0.772931
BUN                                    1.426e-03  9.870e-04   1.445 0.152406
PH                                    -1.997e-03  2.519e-03  -0.793 0.430194
EF                                     2.478e-03  4.993e-03   0.496 0.621129
OPERATION.TIME                         2.780e-02  2.674e-02   1.040 0.301686
                                         
(Intercept)                           ** 
BODY.MASS.INDEX                          
PRIOR.SURGERY.0NO.1CABG.2VALVE.3OTHER    
CHRONIC.RENAL.FAILURE.0NO.1YES           
DIABETES.0NO.1YES                        
SMOKING.YES.0NO.1YES                  .  
SEX.0.FEMALE.1.MALE                      
AGE                                   ***
RBC.U                                    
PUMP.TIME                             .  
CROSS.CLAMP.TIME                         
BNP                                      
BUN                                      
PH                                       
EF                                       
OPERATION.TIME                           
---
Signif. codes:  0 '***' 0.001 '**' 0.01 '*' 0.05 '.' 0.1 ' ' 1

Residual standard error: 0.387 on 79 degrees of freedom
  (107 observations deleted due to missingness)
Multiple R-squared:  0.2506,	Adjusted R-squared:  0.1084 
F-statistic: 1.762 on 15 and 79 DF,  p-value: 0.05568

[1] "CHRONIC.RENAL.FAILURE.0NO.1YES ~ BODY.MASS.INDEX+PRIOR.SURGERY.0NO.1CABG.2VALVE.3OTHER+CEREBROVASCULAR.DISEASE.0NO.1YES+DIABETES.0NO.1YES+SMOKING.YES.0NO.1YES+SEX.0.FEMALE.1.MALE+AGE+RBC.U+PUMP.TIME+CROSS.CLAMP.TIME+BNP+BUN+PH+EF+OPERATION.TIME"

Call:
lm(formula = formula(fml), data = dfr, weights = weights)

Residuals:
     Min       1Q   Median       3Q      Max 
-0.53038 -0.11743 -0.02984  0.04677  1.55541 

Coefficients:
                                        Estimate Std. Error t value Pr(>|t|)
(Intercept)                           -1.172e+00  5.336e-01  -2.197 0.030915
BODY.MASS.INDEX                        1.242e-02  1.037e-02   1.197 0.234895
PRIOR.SURGERY.0NO.1CABG.2VALVE.3OTHER  5.465e-02  2.650e-02   2.063 0.042436
CEREBROVASCULAR.DISEASE.0NO.1YES      -2.431e-02  8.495e-02  -0.286 0.775492
DIABETES.0NO.1YES                      4.617e-02  8.754e-02   0.527 0.599387
SMOKING.YES.0NO.1YES                   9.473e-02  8.884e-02   1.066 0.289537
SEX.0.FEMALE.1.MALE                   -1.317e-01  7.105e-02  -1.853 0.067601
AGE                                    4.847e-03  4.428e-03   1.095 0.276941
RBC.U                                 -9.149e-03  1.009e-02  -0.907 0.367057
PUMP.TIME                              2.451e-04  7.002e-04   0.350 0.727243
CROSS.CLAMP.TIME                       2.695e-04  9.883e-04   0.273 0.785769
BNP                                    4.764e-05  1.238e-05   3.847 0.000241
BUN                                   -1.124e-03  7.448e-04  -1.509 0.135395
PH                                     4.168e-03  1.852e-03   2.251 0.027190
EF                                     5.202e-03  3.732e-03   1.394 0.167303
OPERATION.TIME                         1.750e-02  2.024e-02   0.864 0.390077
                                         
(Intercept)                           *  
BODY.MASS.INDEX                          
PRIOR.SURGERY.0NO.1CABG.2VALVE.3OTHER *  
CEREBROVASCULAR.DISEASE.0NO.1YES         
DIABETES.0NO.1YES                        
SMOKING.YES.0NO.1YES                     
SEX.0.FEMALE.1.MALE                   .  
AGE                                      
RBC.U                                    
PUMP.TIME                                
CROSS.CLAMP.TIME                         
BNP                                   ***
BUN                                      
PH                                    *  
EF                                       
OPERATION.TIME                           
---
Signif. codes:  0 '***' 0.001 '**' 0.01 '*' 0.05 '.' 0.1 ' ' 1

Residual standard error: 0.2924 on 79 degrees of freedom
  (107 observations deleted due to missingness)
Multiple R-squared:  0.3346,	Adjusted R-squared:  0.2082 
F-statistic: 2.648 on 15 and 79 DF,  p-value: 0.002719

[1] "DIABETES.0NO.1YES ~ BODY.MASS.INDEX+PRIOR.SURGERY.0NO.1CABG.2VALVE.3OTHER+CEREBROVASCULAR.DISEASE.0NO.1YES+CHRONIC.RENAL.FAILURE.0NO.1YES+SMOKING.YES.0NO.1YES+SEX.0.FEMALE.1.MALE+AGE+RBC.U+PUMP.TIME+CROSS.CLAMP.TIME+BNP+BUN+PH+EF+OPERATION.TIME"

Call:
lm(formula = formula(fml), data = dfr, weights = weights)

Residuals:
    Min      1Q  Median      3Q     Max 
-0.5624 -0.2137 -0.1016  0.0419  0.8973 

Coefficients:
                                        Estimate Std. Error t value Pr(>|t|)  
(Intercept)                           -6.380e-01  7.015e-01  -0.909   0.3659  
BODY.MASS.INDEX                        2.930e-02  1.302e-02   2.250   0.0272 *
PRIOR.SURGERY.0NO.1CABG.2VALVE.3OTHER  4.171e-02  3.458e-02   1.206   0.2313  
CEREBROVASCULAR.DISEASE.0NO.1YES       6.432e-02  1.088e-01   0.591   0.5561  
CHRONIC.RENAL.FAILURE.0NO.1YES         7.600e-02  1.441e-01   0.527   0.5994  
SMOKING.YES.0NO.1YES                   5.588e-02  1.146e-01   0.487   0.6273  
SEX.0.FEMALE.1.MALE                   -3.457e-02  9.304e-02  -0.372   0.7112  
AGE                                    2.902e-03  5.714e-03   0.508   0.6130  
RBC.U                                  2.312e-02  1.274e-02   1.815   0.0734 .
PUMP.TIME                             -1.127e-03  8.901e-04  -1.266   0.2091  
CROSS.CLAMP.TIME                      -1.212e-03  1.261e-03  -0.961   0.3396  
BNP                                   -3.129e-06  1.731e-05  -0.181   0.8570  
BUN                                   -4.607e-04  9.679e-04  -0.476   0.6354  
PH                                     1.111e-04  2.451e-03   0.045   0.9640  
EF                                     8.328e-04  4.846e-03   0.172   0.8640  
OPERATION.TIME                         2.760e-04  2.610e-02   0.011   0.9916  
---
Signif. codes:  0 '***' 0.001 '**' 0.01 '*' 0.05 '.' 0.1 ' ' 1

Residual standard error: 0.3751 on 79 degrees of freedom
  (107 observations deleted due to missingness)
Multiple R-squared:  0.1646,	Adjusted R-squared:  0.005992 
F-statistic: 1.038 on 15 and 79 DF,  p-value: 0.4272

[1] "SMOKING.YES.0NO.1YES ~ BODY.MASS.INDEX+PRIOR.SURGERY.0NO.1CABG.2VALVE.3OTHER+CEREBROVASCULAR.DISEASE.0NO.1YES+CHRONIC.RENAL.FAILURE.0NO.1YES+DIABETES.0NO.1YES+SEX.0.FEMALE.1.MALE+AGE+RBC.U+PUMP.TIME+CROSS.CLAMP.TIME+BNP+BUN+PH+EF+OPERATION.TIME"

Call:
lm(formula = formula(fml), data = dfr, weights = weights)

Residuals:
     Min       1Q   Median       3Q      Max 
-0.51110 -0.20165 -0.08145  0.06878  0.84059 

Coefficients:
                                        Estimate Std. Error t value Pr(>|t|)  
(Intercept)                            1.272e+00  6.761e-01   1.881   0.0637 .
BODY.MASS.INDEX                       -2.635e-02  1.282e-02  -2.054   0.0432 *
PRIOR.SURGERY.0NO.1CABG.2VALVE.3OTHER  2.163e-02  3.411e-02   0.634   0.5278  
CEREBROVASCULAR.DISEASE.0NO.1YES       1.997e-01  1.045e-01   1.911   0.0596 .
CHRONIC.RENAL.FAILURE.0NO.1YES         1.498e-01  1.405e-01   1.066   0.2895  
DIABETES.0NO.1YES                      5.367e-02  1.101e-01   0.487   0.6273  
SEX.0.FEMALE.1.MALE                    1.818e-01  8.894e-02   2.044   0.0442 *
AGE                                   -1.160e-02  5.456e-03  -2.126   0.0366 *
RBC.U                                 -1.221e-02  1.267e-02  -0.963   0.3384  
PUMP.TIME                              1.260e-04  8.810e-04   0.143   0.8866  
CROSS.CLAMP.TIME                      -9.898e-04  1.238e-03  -0.799   0.4265  
BNP                                   -9.559e-06  1.693e-05  -0.565   0.5739  
BUN                                    1.304e-03  9.385e-04   1.390   0.1685  
PH                                    -1.534e-03  2.396e-03  -0.640   0.5240  
EF                                     2.339e-03  4.743e-03   0.493   0.6233  
OPERATION.TIME                         1.504e-02  2.552e-02   0.589   0.5573  
---
Signif. codes:  0 '***' 0.001 '**' 0.01 '*' 0.05 '.' 0.1 ' ' 1

Residual standard error: 0.3676 on 79 degrees of freedom
  (107 observations deleted due to missingness)
Multiple R-squared:  0.2352,	Adjusted R-squared:  0.08993 
F-statistic: 1.619 on 15 and 79 DF,  p-value: 0.08731

[1] "SEX.0.FEMALE.1.MALE ~ BODY.MASS.INDEX+PRIOR.SURGERY.0NO.1CABG.2VALVE.3OTHER+CEREBROVASCULAR.DISEASE.0NO.1YES+CHRONIC.RENAL.FAILURE.0NO.1YES+DIABETES.0NO.1YES+SMOKING.YES.0NO.1YES+AGE+RBC.U+PUMP.TIME+CROSS.CLAMP.TIME+BNP+BUN+PH+EF+OPERATION.TIME"

Call:
lm(formula = formula(fml), data = dfr, weights = weights)

Residuals:
    Min      1Q  Median      3Q     Max 
-0.9159 -0.4865  0.1248  0.3405  0.6465 

Coefficients:
                                        Estimate Std. Error t value Pr(>|t|)  
(Intercept)                           -1.825e-02  8.520e-01  -0.021   0.9830  
BODY.MASS.INDEX                        1.560e-02  1.613e-02   0.967   0.3365  
PRIOR.SURGERY.0NO.1CABG.2VALVE.3OTHER  5.683e-02  4.168e-02   1.363   0.1766  
CEREBROVASCULAR.DISEASE.0NO.1YES       4.435e-02  1.317e-01   0.337   0.7371  
CHRONIC.RENAL.FAILURE.0NO.1YES        -3.164e-01  1.707e-01  -1.853   0.0676 .
DIABETES.0NO.1YES                     -5.046e-02  1.358e-01  -0.372   0.7112  
SMOKING.YES.0NO.1YES                   2.764e-01  1.352e-01   2.044   0.0442 *
AGE                                    1.647e-03  6.913e-03   0.238   0.8123  
RBC.U                                  1.178e-02  1.566e-02   0.752   0.4542  
PUMP.TIME                              1.379e-03  1.075e-03   1.283   0.2032  
CROSS.CLAMP.TIME                      -1.415e-03  1.524e-03  -0.928   0.3560  
BNP                                   -9.544e-06  2.089e-05  -0.457   0.6490  
BUN                                   -1.795e-04  1.171e-03  -0.153   0.8785  
PH                                     2.997e-03  2.942e-03   1.019   0.3115  
EF                                    -3.993e-03  5.839e-03  -0.684   0.4961  
OPERATION.TIME                         2.252e-02  3.143e-02   0.716   0.4758  
---
Signif. codes:  0 '***' 0.001 '**' 0.01 '*' 0.05 '.' 0.1 ' ' 1

Residual standard error: 0.4532 on 79 degrees of freedom
  (107 observations deleted due to missingness)
Multiple R-squared:  0.1946,	Adjusted R-squared:  0.04171 
F-statistic: 1.273 on 15 and 79 DF,  p-value: 0.2394

[1] "AGE ~ BODY.MASS.INDEX+PRIOR.SURGERY.0NO.1CABG.2VALVE.3OTHER+CEREBROVASCULAR.DISEASE.0NO.1YES+CHRONIC.RENAL.FAILURE.0NO.1YES+DIABETES.0NO.1YES+SMOKING.YES.0NO.1YES+SEX.0.FEMALE.1.MALE+RBC.U+PUMP.TIME+CROSS.CLAMP.TIME+BNP+BUN+PH+EF+OPERATION.TIME"

Call:
lm(formula = formula(fml), data = dfr, weights = weights)

Residuals:
     Min       1Q   Median       3Q      Max 
-16.8460  -4.5260   0.5823   5.3696  14.0704 

Coefficients:
                                        Estimate Std. Error t value Pr(>|t|)
(Intercept)                            8.313e+01  1.023e+01   8.126 4.96e-12
BODY.MASS.INDEX                       -6.772e-01  2.528e-01  -2.679 0.008973
PRIOR.SURGERY.0NO.1CABG.2VALVE.3OTHER  5.617e-01  6.831e-01   0.822 0.413325
CEREBROVASCULAR.DISEASE.0NO.1YES       6.894e+00  1.998e+00   3.450 0.000902
CHRONIC.RENAL.FAILURE.0NO.1YES         3.083e+00  2.816e+00   1.095 0.276941
DIABETES.0NO.1YES                      1.121e+00  2.208e+00   0.508 0.613046
SMOKING.YES.0NO.1YES                  -4.666e+00  2.195e+00  -2.126 0.036635
SEX.0.FEMALE.1.MALE                    4.360e-01  1.830e+00   0.238 0.812266
RBC.U                                  3.030e-01  2.534e-01   1.196 0.235363
PUMP.TIME                             -1.588e-02  1.758e-02  -0.903 0.369161
CROSS.CLAMP.TIME                      -2.556e-02  2.477e-02  -1.032 0.305194
BNP                                   -3.379e-05  3.402e-04  -0.099 0.921147
BUN                                   -1.875e-02  1.893e-02  -0.990 0.325180
PH                                     4.985e-02  4.785e-02   1.042 0.300755
EF                                    -1.803e-02  9.525e-02  -0.189 0.850344
OPERATION.TIME                        -3.723e-01  5.112e-01  -0.728 0.468651
                                         
(Intercept)                           ***
BODY.MASS.INDEX                       ** 
PRIOR.SURGERY.0NO.1CABG.2VALVE.3OTHER    
CEREBROVASCULAR.DISEASE.0NO.1YES      ***
CHRONIC.RENAL.FAILURE.0NO.1YES           
DIABETES.0NO.1YES                        
SMOKING.YES.0NO.1YES                  *  
SEX.0.FEMALE.1.MALE                      
RBC.U                                    
PUMP.TIME                                
CROSS.CLAMP.TIME                         
BNP                                      
BUN                                      
PH                                       
EF                                       
OPERATION.TIME                           
---
Signif. codes:  0 '***' 0.001 '**' 0.01 '*' 0.05 '.' 0.1 ' ' 1

Residual standard error: 7.373 on 79 degrees of freedom
  (107 observations deleted due to missingness)
Multiple R-squared:  0.2899,	Adjusted R-squared:  0.155 
F-statistic:  2.15 on 15 and 79 DF,  p-value: 0.01531

[1] "RBC.U ~ BODY.MASS.INDEX+PRIOR.SURGERY.0NO.1CABG.2VALVE.3OTHER+CEREBROVASCULAR.DISEASE.0NO.1YES+CHRONIC.RENAL.FAILURE.0NO.1YES+DIABETES.0NO.1YES+SMOKING.YES.0NO.1YES+SEX.0.FEMALE.1.MALE+AGE+PUMP.TIME+CROSS.CLAMP.TIME+BNP+BUN+PH+EF+OPERATION.TIME"

Call:
lm(formula = formula(fml), data = dfr, weights = weights)

Residuals:
    Min      1Q  Median      3Q     Max 
-6.9466 -2.0586 -0.3536  1.5503  8.1962 

Coefficients:
                                        Estimate Std. Error t value Pr(>|t|)   
(Intercept)                           -3.2530479  6.0887802  -0.534  0.59466   
BODY.MASS.INDEX                       -0.2218302  0.1134598  -1.955  0.05410 . 
PRIOR.SURGERY.0NO.1CABG.2VALVE.3OTHER  0.2436452  0.3006293   0.810  0.42012   
CEREBROVASCULAR.DISEASE.0NO.1YES      -1.4896823  0.9282605  -1.605  0.11253   
CHRONIC.RENAL.FAILURE.0NO.1YES        -1.1269193  1.2421869  -0.907  0.36706   
DIABETES.0NO.1YES                      1.7302812  0.9535468   1.815  0.07339 . 
SMOKING.YES.0NO.1YES                  -0.9509766  0.9872624  -0.963  0.33836   
SEX.0.FEMALE.1.MALE                    0.6037029  0.8026176   0.752  0.45419   
AGE                                    0.0586761  0.0490697   1.196  0.23536   
PUMP.TIME                              0.0072390  0.0077345   0.936  0.35216   
CROSS.CLAMP.TIME                       0.0180677  0.0107836   1.675  0.09779 . 
BNP                                    0.0003820  0.0001434   2.663  0.00938 **
BUN                                   -0.0062461  0.0083545  -0.748  0.45690   
PH                                    -0.0184663  0.0211014  -0.875  0.38416   
EF                                     0.0742548  0.0410858   1.807  0.07452 . 
OPERATION.TIME                         0.3656133  0.2219506   1.647  0.10347   
---
Signif. codes:  0 '***' 0.001 '**' 0.01 '*' 0.05 '.' 0.1 ' ' 1

Residual standard error: 3.245 on 79 degrees of freedom
  (107 observations deleted due to missingness)
Multiple R-squared:  0.3381,	Adjusted R-squared:  0.2124 
F-statistic:  2.69 on 15 and 79 DF,  p-value: 0.002348

[1] "PUMP.TIME ~ BODY.MASS.INDEX+PRIOR.SURGERY.0NO.1CABG.2VALVE.3OTHER+CEREBROVASCULAR.DISEASE.0NO.1YES+CHRONIC.RENAL.FAILURE.0NO.1YES+DIABETES.0NO.1YES+SMOKING.YES.0NO.1YES+SEX.0.FEMALE.1.MALE+AGE+RBC.U+CROSS.CLAMP.TIME+BNP+BUN+PH+EF+OPERATION.TIME"

Call:
lm(formula = formula(fml), data = dfr, weights = weights)

Residuals:
     Min       1Q   Median       3Q      Max 
-172.793  -24.319   -5.139   21.530  165.376 

Coefficients:
                                        Estimate Std. Error t value Pr(>|t|)  
(Intercept)                           123.474498  87.141301   1.417   0.1604  
BODY.MASS.INDEX                        -0.921313   1.677395  -0.549   0.5844  
PRIOR.SURGERY.0NO.1CABG.2VALVE.3OTHER   3.089284   4.353210   0.710   0.4800  
CEREBROVASCULAR.DISEASE.0NO.1YES       24.821614  13.356893   1.858   0.0668 .
CHRONIC.RENAL.FAILURE.0NO.1YES          6.317917  18.049335   0.350   0.7272  
DIABETES.0NO.1YES                     -17.652393  13.938134  -1.266   0.2091  
SMOKING.YES.0NO.1YES                    2.054974  14.363891   0.143   0.8866  
SEX.0.FEMALE.1.MALE                    14.796798  11.532949   1.283   0.2032  
AGE                                    -0.643615   0.712586  -0.903   0.3692  
RBC.U                                   1.514959   1.618647   0.936   0.3522  
CROSS.CLAMP.TIME                        0.264752   0.155927   1.698   0.0935 .
BNP                                     0.001502   0.002160   0.695   0.4888  
BUN                                    -0.078064   0.120968  -0.645   0.5206  
PH                                     -0.009987   0.306736  -0.033   0.9741  
EF                                      0.574968   0.603067   0.953   0.3433  
OPERATION.TIME                          3.759761   3.237989   1.161   0.2491  
---
Signif. codes:  0 '***' 0.001 '**' 0.01 '*' 0.05 '.' 0.1 ' ' 1

Residual standard error: 46.94 on 79 degrees of freedom
  (107 observations deleted due to missingness)
Multiple R-squared:  0.2163,	Adjusted R-squared:  0.06749 
F-statistic: 1.454 on 15 and 79 DF,  p-value: 0.144

[1] "CROSS.CLAMP.TIME ~ BODY.MASS.INDEX+PRIOR.SURGERY.0NO.1CABG.2VALVE.3OTHER+CEREBROVASCULAR.DISEASE.0NO.1YES+CHRONIC.RENAL.FAILURE.0NO.1YES+DIABETES.0NO.1YES+SMOKING.YES.0NO.1YES+SEX.0.FEMALE.1.MALE+AGE+RBC.U+PUMP.TIME+BNP+BUN+PH+EF+OPERATION.TIME"

Call:
lm(formula = formula(fml), data = dfr, weights = weights)

Residuals:
    Min      1Q  Median      3Q     Max 
-61.475 -19.357  -4.359  16.897 124.185 

Coefficients:
                                       Estimate Std. Error t value Pr(>|t|)  
(Intercept)                           60.483824  62.168173   0.973   0.3336  
BODY.MASS.INDEX                       -0.176267   1.190922  -0.148   0.8827  
PRIOR.SURGERY.0NO.1CABG.2VALVE.3OTHER  0.107460   3.095045   0.035   0.9724  
CEREBROVASCULAR.DISEASE.0NO.1YES       2.236760   9.667848   0.231   0.8176  
CHRONIC.RENAL.FAILURE.0NO.1YES         3.489901  12.795994   0.273   0.7858  
DIABETES.0NO.1YES                     -9.531020   9.920362  -0.961   0.3396  
SMOKING.YES.0NO.1YES                  -8.105479  10.140513  -0.799   0.4265  
SEX.0.FEMALE.1.MALE                   -7.626222   8.213769  -0.928   0.3560  
AGE                                   -0.520410   0.504244  -1.032   0.3052  
RBC.U                                  1.899266   1.133561   1.675   0.0978 .
PUMP.TIME                              0.132985   0.078322   1.698   0.0935 .
BNP                                   -0.001464   0.001526  -0.959   0.3405  
BUN                                    0.102916   0.085176   1.208   0.2305  
PH                                     0.381175   0.213122   1.789   0.0775 .
EF                                    -0.086728   0.429753  -0.202   0.8406  
OPERATION.TIME                         2.498829   2.297219   1.088   0.2800  
---
Signif. codes:  0 '***' 0.001 '**' 0.01 '*' 0.05 '.' 0.1 ' ' 1

Residual standard error: 33.27 on 79 degrees of freedom
  (107 observations deleted due to missingness)
Multiple R-squared:  0.1934,	Adjusted R-squared:  0.04019 
F-statistic: 1.262 on 15 and 79 DF,  p-value: 0.2461

[1] "BNP ~ BODY.MASS.INDEX+PRIOR.SURGERY.0NO.1CABG.2VALVE.3OTHER+CEREBROVASCULAR.DISEASE.0NO.1YES+CHRONIC.RENAL.FAILURE.0NO.1YES+DIABETES.0NO.1YES+SMOKING.YES.0NO.1YES+SEX.0.FEMALE.1.MALE+AGE+RBC.U+PUMP.TIME+CROSS.CLAMP.TIME+BUN+PH+EF+OPERATION.TIME"

Call:
lm(formula = formula(fml), data = dfr, weights = weights)

Residuals:
    Min      1Q  Median      3Q     Max 
-5552.8 -1077.5  -256.5   847.4 13688.3 

Coefficients:
                                      Estimate Std. Error t value Pr(>|t|)    
(Intercept)                           8626.529   4479.300   1.926 0.057719 .  
BODY.MASS.INDEX                       -135.930     85.939  -1.582 0.117715    
PRIOR.SURGERY.0NO.1CABG.2VALVE.3OTHER  153.344    226.167   0.678 0.499743    
CEREBROVASCULAR.DISEASE.0NO.1YES       205.100    708.378   0.290 0.772931    
CHRONIC.RENAL.FAILURE.0NO.1YES        3312.607    861.000   3.847 0.000241 ***
DIABETES.0NO.1YES                     -132.166    731.103  -0.181 0.857007    
SMOKING.YES.0NO.1YES                  -420.449    744.651  -0.565 0.573929    
SEX.0.FEMALE.1.MALE                   -276.177    604.428  -0.457 0.648981    
AGE                                     -3.694     37.200  -0.099 0.921147    
RBC.U                                  215.645     80.980   2.663 0.009384 ** 
PUMP.TIME                                4.052      5.826   0.695 0.488819    
CROSS.CLAMP.TIME                        -7.861      8.198  -0.959 0.340543    
BUN                                     12.710      6.135   2.072 0.041558 *  
PH                                     -22.422     15.731  -1.425 0.158003    
EF                                     -47.741     31.042  -1.538 0.128052    
OPERATION.TIME                        -146.714    168.804  -0.869 0.387403    
---
Signif. codes:  0 '***' 0.001 '**' 0.01 '*' 0.05 '.' 0.1 ' ' 1

Residual standard error: 2438 on 79 degrees of freedom
  (107 observations deleted due to missingness)
Multiple R-squared:  0.3563,	Adjusted R-squared:  0.2341 
F-statistic: 2.916 on 15 and 79 DF,  p-value: 0.001063

[1] "BUN ~ BODY.MASS.INDEX+PRIOR.SURGERY.0NO.1CABG.2VALVE.3OTHER+CEREBROVASCULAR.DISEASE.0NO.1YES+CHRONIC.RENAL.FAILURE.0NO.1YES+DIABETES.0NO.1YES+SMOKING.YES.0NO.1YES+SEX.0.FEMALE.1.MALE+AGE+RBC.U+PUMP.TIME+CROSS.CLAMP.TIME+BNP+PH+EF+OPERATION.TIME"

Call:
lm(formula = formula(fml), data = dfr, weights = weights)

Residuals:
   Min     1Q Median     3Q    Max 
-59.13 -14.24   1.00   9.37 345.42 

Coefficients:
                                        Estimate Std. Error t value Pr(>|t|)  
(Intercept)                            22.394626  81.816568   0.274   0.7850  
BODY.MASS.INDEX                         0.327207   1.558530   0.210   0.8343  
PRIOR.SURGERY.0NO.1CABG.2VALVE.3OTHER   6.829638   3.977464   1.717   0.0899 .
CEREBROVASCULAR.DISEASE.0NO.1YES       18.054275  12.494088   1.445   0.1524  
CHRONIC.RENAL.FAILURE.0NO.1YES        -24.921396  16.519769  -1.509   0.1354  
DIABETES.0NO.1YES                      -6.208253  13.041293  -0.476   0.6354  
SMOKING.YES.0NO.1YES                   18.296777  13.166101   1.390   0.1685  
SEX.0.FEMALE.1.MALE                    -1.657157  10.807550  -0.153   0.8785  
AGE                                    -0.653754   0.660335  -0.990   0.3252  
RBC.U                                  -1.124807   1.504489  -0.748   0.4569  
PUMP.TIME                              -0.067174   0.104092  -0.645   0.5206  
CROSS.CLAMP.TIME                        0.176307   0.145916   1.208   0.2305  
BNP                                     0.004054   0.001957   2.072   0.0416 *
PH                                      0.236566   0.283291   0.835   0.4062  
EF                                      0.065915   0.562582   0.117   0.9070  
OPERATION.TIME                         -0.003814   3.029168  -0.001   0.9990  
---
Signif. codes:  0 '***' 0.001 '**' 0.01 '*' 0.05 '.' 0.1 ' ' 1

Residual standard error: 43.54 on 79 degrees of freedom
  (107 observations deleted due to missingness)
Multiple R-squared:  0.1851,	Adjusted R-squared:  0.03035 
F-statistic: 1.196 on 15 and 79 DF,  p-value: 0.2925

[1] "PH ~ BODY.MASS.INDEX+PRIOR.SURGERY.0NO.1CABG.2VALVE.3OTHER+CEREBROVASCULAR.DISEASE.0NO.1YES+CHRONIC.RENAL.FAILURE.0NO.1YES+DIABETES.0NO.1YES+SMOKING.YES.0NO.1YES+SEX.0.FEMALE.1.MALE+AGE+RBC.U+PUMP.TIME+CROSS.CLAMP.TIME+BNP+BUN+EF+OPERATION.TIME"

Call:
lm(formula = formula(fml), data = dfr, weights = weights)

Residuals:
    Min      1Q  Median      3Q     Max 
-28.194  -9.504  -2.515   4.727  68.568 

Coefficients:
                                        Estimate Std. Error t value Pr(>|t|)  
(Intercept)                           47.2497873 31.9267354   1.480   0.1429  
BODY.MASS.INDEX                       -0.7018685  0.6113488  -1.148   0.2544  
PRIOR.SURGERY.0NO.1CABG.2VALVE.3OTHER -0.1157698  1.6017485  -0.072   0.9426  
CEREBROVASCULAR.DISEASE.0NO.1YES      -3.9530137  4.9853308  -0.793   0.4302  
CHRONIC.RENAL.FAILURE.0NO.1YES        14.4551471  6.4227668   2.251   0.0272 *
DIABETES.0NO.1YES                      0.2340271  5.1639592   0.045   0.9640  
SMOKING.YES.0NO.1YES                  -3.3641671  5.2556221  -0.640   0.5240  
SEX.0.FEMALE.1.MALE                    4.3249958  4.2462405   1.019   0.3115  
AGE                                    0.2717963  0.2609309   1.042   0.3008  
RBC.U                                 -0.5199212  0.5941156  -0.875   0.3842  
PUMP.TIME                             -0.0013437  0.0412670  -0.033   0.9741  
CROSS.CLAMP.TIME                       0.1020941  0.0570829   1.789   0.0775 .
BNP                                   -0.0011182  0.0007845  -1.425   0.1580  
BUN                                    0.0369865  0.0442919   0.835   0.4062  
EF                                    -0.1077713  0.2221381  -0.485   0.6289  
OPERATION.TIME                        -0.9984704  1.1924784  -0.837   0.4049  
---
Signif. codes:  0 '***' 0.001 '**' 0.01 '*' 0.05 '.' 0.1 ' ' 1

Residual standard error: 17.22 on 79 degrees of freedom
  (107 observations deleted due to missingness)
Multiple R-squared:  0.1625,	Adjusted R-squared:  0.003499 
F-statistic: 1.022 on 15 and 79 DF,  p-value: 0.4423

[1] "EF ~ BODY.MASS.INDEX+PRIOR.SURGERY.0NO.1CABG.2VALVE.3OTHER+CEREBROVASCULAR.DISEASE.0NO.1YES+CHRONIC.RENAL.FAILURE.0NO.1YES+DIABETES.0NO.1YES+SMOKING.YES.0NO.1YES+SEX.0.FEMALE.1.MALE+AGE+RBC.U+PUMP.TIME+CROSS.CLAMP.TIME+BNP+BUN+PH+OPERATION.TIME"

Call:
lm(formula = formula(fml), data = dfr, weights = weights)

Residuals:
    Min      1Q  Median      3Q     Max 
-26.992  -4.296   1.103   5.274  13.878 

Coefficients:
                                        Estimate Std. Error t value Pr(>|t|)
(Intercept)                           74.7849874 14.0404668   5.326 9.19e-07
BODY.MASS.INDEX                       -0.0953799  0.3115603  -0.306   0.7603
PRIOR.SURGERY.0NO.1CABG.2VALVE.3OTHER -0.7057885  0.8061754  -0.875   0.3840
CEREBROVASCULAR.DISEASE.0NO.1YES       1.2540548  2.5273017   0.496   0.6211
CHRONIC.RENAL.FAILURE.0NO.1YES         4.6136285  3.3102401   1.394   0.1673
DIABETES.0NO.1YES                      0.4487459  2.6111074   0.172   0.8640
SMOKING.YES.0NO.1YES                   1.3120358  2.6607102   0.493   0.6233
SEX.0.FEMALE.1.MALE                   -1.4736303  2.1551312  -0.684   0.4961
AGE                                   -0.0251452  0.1328332  -0.189   0.8503
RBC.U                                  0.5347100  0.2958596   1.807   0.0745
PUMP.TIME                              0.0197841  0.0207510   0.953   0.3433
CROSS.CLAMP.TIME                      -0.0059412  0.0294395  -0.202   0.8406
BNP                                   -0.0006089  0.0003959  -1.538   0.1281
BUN                                    0.0026358  0.0224963   0.117   0.9070
PH                                    -0.0275637  0.0568143  -0.485   0.6289
OPERATION.TIME                        -1.7541907  0.5726864  -3.063   0.0030
                                         
(Intercept)                           ***
BODY.MASS.INDEX                          
PRIOR.SURGERY.0NO.1CABG.2VALVE.3OTHER    
CEREBROVASCULAR.DISEASE.0NO.1YES         
CHRONIC.RENAL.FAILURE.0NO.1YES           
DIABETES.0NO.1YES                        
SMOKING.YES.0NO.1YES                     
SEX.0.FEMALE.1.MALE                      
AGE                                      
RBC.U                                 .  
PUMP.TIME                                
CROSS.CLAMP.TIME                         
BNP                                      
BUN                                      
PH                                       
OPERATION.TIME                        ** 
---
Signif. codes:  0 '***' 0.001 '**' 0.01 '*' 0.05 '.' 0.1 ' ' 1

Residual standard error: 8.707 on 79 degrees of freedom
  (107 observations deleted due to missingness)
Multiple R-squared:  0.1847,	Adjusted R-squared:  0.02986 
F-statistic: 1.193 on 15 and 79 DF,  p-value: 0.2949

[1] "OPERATION.TIME ~ BODY.MASS.INDEX+PRIOR.SURGERY.0NO.1CABG.2VALVE.3OTHER+CEREBROVASCULAR.DISEASE.0NO.1YES+CHRONIC.RENAL.FAILURE.0NO.1YES+DIABETES.0NO.1YES+SMOKING.YES.0NO.1YES+SEX.0.FEMALE.1.MALE+AGE+RBC.U+PUMP.TIME+CROSS.CLAMP.TIME+BNP+BUN+PH+EF"

Call:
lm(formula = formula(fml), data = dfr, weights = weights)

Residuals:
    Min      1Q  Median      3Q     Max 
-4.7309 -0.7549 -0.0744  0.9627  3.4779 

Coefficients:
                                        Estimate Std. Error t value Pr(>|t|)   
(Intercept)                            8.736e+00  2.877e+00   3.036  0.00324 **
BODY.MASS.INDEX                        3.636e-02  5.776e-02   0.629  0.53087   
PRIOR.SURGERY.0NO.1CABG.2VALVE.3OTHER  1.308e-01  1.497e-01   0.874  0.38489   
CEREBROVASCULAR.DISEASE.0NO.1YES       4.855e-01  4.670e-01   1.040  0.30169   
CHRONIC.RENAL.FAILURE.0NO.1YES         5.353e-01  6.194e-01   0.864  0.39008   
DIABETES.0NO.1YES                      5.130e-03  4.851e-01   0.011  0.99159   
SMOKING.YES.0NO.1YES                   2.910e-01  4.939e-01   0.589  0.55734   
SEX.0.FEMALE.1.MALE                    2.867e-01  4.002e-01   0.716  0.47582   
AGE                                   -1.791e-02  2.460e-02  -0.728  0.46865   
RBC.U                                  9.083e-02  5.514e-02   1.647  0.10347   
PUMP.TIME                              4.463e-03  3.844e-03   1.161  0.24908   
CROSS.CLAMP.TIME                       5.905e-03  5.429e-03   1.088  0.28001   
BNP                                   -6.456e-05  7.428e-05  -0.869  0.38740   
BUN                                   -5.261e-06  4.179e-03  -0.001  0.99900   
PH                                    -8.810e-03  1.052e-02  -0.837  0.40495   
EF                                    -6.052e-02  1.976e-02  -3.063  0.00300 **
---
Signif. codes:  0 '***' 0.001 '**' 0.01 '*' 0.05 '.' 0.1 ' ' 1

Residual standard error: 1.617 on 79 degrees of freedom
  (107 observations deleted due to missingness)
Multiple R-squared:  0.2539,	Adjusted R-squared:  0.1122 
F-statistic: 1.792 on 15 and 79 DF,  p-value: 0.05042

> slt.vv<-vifChk[[1]]; 
> if (sum(!slt.vv)>0) {
+  if (length(avname)>0) {
+   tmp<-slt.vv[1:length(avname)]; slt.vv<-slt.vv[-(1:length(avname))]
+   avname<-avname[tmp]; saf<-saf[tmp]; alv<-alv[tmp]; nadj<-length(avname)
+  }
+  svname<-svname[slt.vv]; sdf<-sdf[slt.vv]; slv<-slv[slt.vv]; 
+ }
> rm(df0)
> if (!is.na(subjvname)) {
+  if (length(avname)>0) saf<-rep(0,length(saf));
+  sdf<-rep(0,length(sdf));
+ }
> fml0<-""; na=0; avb=""; cmp0=TRUE; smoothav=FALSE
> if (length(avname)>0) {
+   na<-length(avname)
+   cmp0<-(apply(is.na(cbind(WD[,avname])),1,sum)==0)
+   avb<-vlabelV[match(avname,vnameV)];avb[is.na(avb)]<-avname[is.na(avb)]
+   avb[((saf=="s" | saf=="S") & alv==0)]<-paste(avb[((saf=="s" | saf=="S") & alv==0)],"(smooth)");
+   avname_ <- avname 
+   smoothavi<-((saf=="s" | saf=="S") & alv==0)
+   smoothav = (sum(smoothavi)>0)
+   avname_[smoothavi]<-paste("s(",avname[smoothavi],")",sep="")
+   avname_[alv>0]<-paste("factor(",avname[alv>0],")",sep="")
+   fml0<-paste("+",paste(avname_,collapse="+"))
+ }
> nx<-length(xvname); xb<-vlabelV[match(xvname,vnameV)]; xb[is.na(xb)]<-xvname[is.na(xb)]
> ny<-length(yvname); yb<-vlabelV[match(yvname,vnameV)]; yb[is.na(yb)]<-yvname[is.na(yb)]
> ns<-length(svname); sb<-vlabelV[match(svname,vnameV)]; sb[is.na(sb)]<-svname[is.na(sb)]
> xvname_ <- xvname
> xvname_[xlv>0]<-paste("factor(",xvname[xlv>0],")",sep="")
> svname_ <- svname 
> smoothsvi<-((sdf=="s" | sdf=="S") & slv==0)
> smoothsv <- (sum(smoothsvi)>0)
> svname_[smoothsvi]<-paste("s(",svname[smoothsvi],")",sep="")
> svname_[slv>0]<-paste("factor(",svname[slv>0],")",sep="")
> fml1<-paste("+",paste(svname_,collapse="+"))
> for (k in (1:ns)) {
+   tmp<-paste(svname_[-k],collapse="+"); if (tmp>"  ") tmp<-paste("+", tmp) 
+   fml1<-c(fml1, tmp)
+ }
> if (smoothav) {gamk0<-rep(TRUE,ns+1); gamk1<-gamk0;
+ } else {
+   gamk0<-FALSE; gamk1<-smoothsv
+   for (k in (1:ns)) {gamk0<-c(gamk0,smoothsvi[k]); gamk1<-c(gamk1,(sum(smoothsvi[-k])>0));} 
+ }
> cmp1<-(apply(is.na(cbind(WD[,svname])),1,sum)==0)
> w<-c("<!DOCTYPE html><html lang='zh'><head><meta charset='gb2312'></head><body>")
> w<-c(w,paste("<h2>", title, "</h2>"))
>  
> 
> sink(paste(ofname,".lst",sep=""))
> tmp<-cbind(WD[,c(xvname,svname)]);
> if (length(avname)>0) tmp<-cbind(tmp,WD[,avname])
> if (sum(chkMatrixSinglar(tmp))>0) {
+   w<-c(w,"±äÁ¿Ö®¼ä´æÔÚÍêÈ«Ïà¹Ø£¬²é¿´.lstÎÄ¼þ¿´Ïà¹ØÏµÊý£¬ÇëÖØÐÂÉèÖÃ")
+ } else {
+ w<-c(w,"</br>VIF ¹²ÏßÐÔÉ¸²é")
+ w<-c(w,"</br><table border=3>", mat2htmltable(vifChk[[3]]), "</table>")
+ if (length(vifChk[[2]])>0) w<-c(w,paste("</br>¹²ÏßÐÔÉ¸²éÌÞ³ýµÄ±äÁ¿£º",vifChk[[2]],collapse=" "))
+ 
+ sltoo<-c("Y","X","Ñ¡³öµÄÐ­±äÁ¿£¨±ê×¼1£©","Ñ¡³öµÄÐ­±äÁ¿£¨±ê×¼2£©")
+ for (i in (1:ny)) {
+     ooyi <- NA
+     for (k in (1:ns)) {
+       wdtmp<-WD[(!is.na(WD[,yvname[i]]) & !is.na(WD[,svname[k]]) & cmp0),]
+       fmlk<-paste(yvname[i],"~",svname_[k],fml0);
+       print(fmlk)
+       if (smoothav | smoothsvi[k]) {ootmp<-mdl2oo(setgam(fmlk,i),k, "gam");
+       } else {
+         if (!is.na(subjvname)) {
+           wdtmp<-wdtmp[order(wdtmp[,subjvname]),]; ootmp<-mdl2oo(setgee(fmlk,i),k, "gee")
+         } else {ootmp<-mdl2oo(setglm(fmlk,i),k, "glm");}
+       }
+       if (is.data.frame(ootmp)) {
+           for (z in (1:nrow(ootmp))) ooyi<-rbind(ooyi,as.matrix(ootmp)[z,])
+       } else {ooyi<-rbind(ooyi,ootmp);}
+     }
+     sltyi<-(as.numeric(ooyi[-1,ncol(ooyi)])<0.1)
+     sltyi<-as.numeric(unique(ooyi[-1,1][sltyi]))
+     slti <- rep(FALSE,ns)
+     slti[sltyi]<-TRUE
+     ooyi[,-(1:4)]<-numfmt(ooyi[,-(1:4)],4); ooyi[,ncol(ooyi)]<-pvformat(ooyi[,ncol(ooyi)],4)
+     ooyi[1,]<-colnames(ooyi)
+     w<-c(w,paste("</br></br>Y=", yb[i]))
+     w<-c(w, "</br></br>1. Öð¸ö²é¿´Ð­±äÁ¿ÓëYµÄ¹ØÏµ")
+     w<-c(w,"</br><table border=3>", mat2htmltable(ooyi[,-1]), "</table>")  
+     w<-c(w,"</br></br>2. ÔÚ»ù±¾Ä£ÐÍÖÐÒý½øÐ­±äÁ¿ÓëÔÚÍêÕûÄ£ÐÍÖÐÌÞ³ýÐ­±äÁ¿, ¹Û²ìXµÄ»Ø¹éÏµÊýµÄ±ä»¯")
+     for (j in (1:nx)) {
+       wdtmp<-WD[(!is.na(WD[,yvname[i]]) & !is.na(WD[,xvname[j]]) & cmp1 & cmp0),]
+       if (!is.na(subjvname)) wdtmp<-wdtmp[order(wdtmp[,subjvname]),]
+       fmlb<-paste(yvname[i],"~",xvname_[j],fml0, c("",paste("+",svname_)))
+       fmlc<-paste(yvname[i],"~",xvname_[j],fml0,fml1)
+       
+       bb<-NA; cb<-NA
+       for (k in (0:ns)) {
+         print(fmlb[k+1])
+         if (gamk0[k+1]) {bb<-rbind(bb,mdl2bb(setgam(fmlb[k+1], i), j, "gam"));
+         } else {
+           if (!is.na(subjvname)) {bb<-rbind(bb,mdl2bb(setgee(fmlb[k+1], i), j, "gee"));
+           } else {bb<-rbind(bb,mdl2bb(setglm(fmlb[k+1], i), j, "glm"));}
+         }
+         if (gamk1[k+1]) {cb<-rbind(cb,mdl2bb(setgam(fmlc[k+1], i), j, "gam"));
+         } else {
+           if (!is.na(subjvname)) {cb<-rbind(cb,mdl2bb(setgee(fmlc[k+1], i), j, "gee"));
+           } else {cb<-rbind(cb,mdl2bb(setglm(fmlc[k+1], i), j, "glm"));}
+         }
+       }
+       tmpb<-cbind(bb,cb)
+       sltl<- (tmpb< matrix(rep(tmpb[2,]-abs(tmpb[2,])*0.1,nrow(tmpb)),nrow=nrow(tmpb),byrow=TRUE))
+       sltg<- (tmpb> matrix(rep(tmpb[2,]+abs(tmpb[2,])*0.1,nrow(tmpb)),nrow=nrow(tmpb),byrow=TRUE))
+       slt <- rep("",nrow(tmpb)-2)
+       sltij<-(apply((sltl | sltg),1,sum) > 0)[-c(1,2)]
+       sltijbb<-c(FALSE,FALSE,((sltl | sltg)>0)[-c(1,2),1])
+       sltijcb<-c(FALSE,FALSE,((sltl | sltg)>0)[-c(1,2),2])
+       slt[sltij]<-"Yes"
+       slt<-c("","",slt)
+       bb[1,]<-""; cb[1,]<-""; bb[1,1]<-"»ù±¾Ä£ÐÍ"; cb[1,1]<-"ÍêÕûÄ£ÐÍ"
+       bb[-1,]<-numfmt(bb[-1,],4)
+       cb[-1,]<-numfmt(cb[-1,],4)
+       bb[sltijbb]<- paste(bb[sltijbb],"*")
+       cb[sltijcb]<- paste(cb[sltijcb],"*")
+       colnmbb<-colnames(bb);
+       if (substr(colnmbb,1,7)=="factor(") colnmbb<-gsub(")","=",substr(colnmbb,8,99))
+       row1<-c("Ð­±äÁ¿","+/- term",colnmbb,colnmbb,"Ñ¡³ö")
+       ooyj<-rbind(row1,cbind(c("","",sb),c("","ÆðÊ¼»Ø¹éÏµÊý",svname_),bb,cb,slt))
+       ooyj<-rbind(ooyj[2,],ooyj[1,],ooyj[-c(1,2),])
+       w<-c(w,paste("</br>X=", xb[j]))
+       w<-c(w,"</br><table border=3>", mat2htmltable(ooyj), "</table>")
+       w<-c(w,"* ±íÊ¾ÓëÆðÊ¼»Ø¹éÏµÊýÏà±È±ä»¯³¬¹ý 10% ")
+       sltooi<-c(yb[i],xb[j],paste(svname[sltij],collapse=" "))
+       sltooi<-c(sltooi,paste(svname[slti | sltij],collapse=" "))
+       sltoo<-rbind(sltoo,sltooi)
+       rm(sltooi,sltij)      
+     }
+     rm(slti)
+ }
+ w<-c(w,"</br></br>É¸Ñ¡³öÀ´µÄÐ­±äÁ¿")
+ w<-c(w,"</br><table border=3>", mat2htmltable(sltoo), "</table>")
+ w<-c(w,"</br>×¢ÊÍ£º")
+ w<-c(w,"</br>1. ±ê×¼1£ºÔÚ»ù±¾Ä£ÐÍÖÐÒý½øÐ­±äÁ¿»òÔÚÍêÕûÄ£ÐÍÖÐÌÞ³ýÐ­±äÁ¿¶ÔXµÄ»Ø¹éÏµÊýµÄÓ°Ïì>10%")
+ w<-c(w,"</br>2. ±ê×¼2£º±ê×¼1»òÐ­±äÁ¿¶ÔYµÄ»Ø¹éÏµÊýPÖµ<0.1")
+ if (na>0) w<-c(w,"</br>3. Öð¸öÐ­±äÁ¿¶ÔYµÄÄ£ÐÍ¡¢»ù±¾Ä£ÐÍ¡¢ÍêÕûÄ£ÐÍÖÐ¾ùµ÷ÕûÁË¹Ì¶¨Òªµ÷ÕûµÄ±äÁ¿:",paste(avb,collapse=" "))
+ }
There were 14 warnings (use warnings() to see them)
> sink()
> w<-c(w,wd.subset)
> w<-c(w,paste("</br>Created by EmpowerStats (www.empowerstats.com) and R on",Sys.Date()))
> w<-c(w,"</body></html>")
> fileConn<-file(paste(ofname,".htm",sep="")); writeLines(w, fileConn)
>  
> 
> 
> proc.time()
   user  system elapsed 
   2.20    0.25    2.45 
