# Supplementary material for: Body mass index and postoperative mortality in patients undergoing coronary artery bypass graft surgery plus valve replacement: a retrospective cohort study
Source: PeerJ. 2022 Jun 14;10:e13601. doi: 10.7717/peerj.13601 (PMC9205315; doi:10.7717/peerj.13601)
Supplement: Supplemental Information 4 [file peerj-10-13601-s004.zip › 3/1_7_tbl/1_7_tbl.lst]

[1] "X1.MORT.OPERATIVE.MORTALITY.0.NONE.1YES ~ factor(PRIOR.SURGERY.0NO.1CABG.2VALVE.3OTHER) "
X1.MORT.OPERATIVE.MORTALITY.0.NONE.1YES ~ factor(PRIOR.SURGERY.0NO.1CABG.2VALVE.3OTHER)
<environment: 0x0000000021d9c208>

Call:
glm(formula = formula(fml), family = "binomial", data = wdtmp, 
    weights = wdtmp$weights)

Deviance Residuals: 
    Min       1Q   Median       3Q      Max  
-0.4437  -0.4437  -0.4437  -0.3288   2.4267  

Coefficients:
                                                Estimate Std. Error z value
(Intercept)                                      -2.2687     0.2712  -8.365
factor(PRIOR.SURGERY.0NO.1CABG.2VALVE.3OTHER)2  -14.2974  1385.3778  -0.010
factor(PRIOR.SURGERY.0NO.1CABG.2VALVE.3OTHER)3   -0.6217     0.7755  -0.802
                                               Pr(>|z|)    
(Intercept)                                      <2e-16 ***
factor(PRIOR.SURGERY.0NO.1CABG.2VALVE.3OTHER)2    0.992    
factor(PRIOR.SURGERY.0NO.1CABG.2VALVE.3OTHER)3    0.423    
---
Signif. codes:  0 '***' 0.001 '**' 0.01 '*' 0.05 '.' 0.1 ' ' 1

(Dispersion parameter for binomial family taken to be 1)

    Null deviance: 116.50  on 200  degrees of freedom
Residual deviance: 115.23  on 198  degrees of freedom
AIC: 121.23

Number of Fisher Scoring iterations: 15

[1] "X1.MORT.OPERATIVE.MORTALITY.0.NONE.1YES ~ factor(CEREBROVASCULAR.DISEASE.0NO.1YES) "
X1.MORT.OPERATIVE.MORTALITY.0.NONE.1YES ~ factor(CEREBROVASCULAR.DISEASE.0NO.1YES)
<environment: 0x0000000022ba2998>

Call:
glm(formula = formula(fml), family = "binomial", data = wdtmp, 
    weights = wdtmp$weights)

Deviance Residuals: 
    Min       1Q   Median       3Q      Max  
-0.6039  -0.3703  -0.3703  -0.3703   2.3298  

Coefficients:
                                          Estimate Std. Error z value Pr(>|z|)
(Intercept)                                -2.6455     0.3120  -8.479   <2e-16
factor(CEREBROVASCULAR.DISEASE.0NO.1YES)1   1.0361     0.5453   1.900   0.0574
                                             
(Intercept)                               ***
factor(CEREBROVASCULAR.DISEASE.0NO.1YES)1 .  
---
Signif. codes:  0 '***' 0.001 '**' 0.01 '*' 0.05 '.' 0.1 ' ' 1

(Dispersion parameter for binomial family taken to be 1)

    Null deviance: 116.68  on 201  degrees of freedom
Residual deviance: 113.40  on 200  degrees of freedom
AIC: 117.4

Number of Fisher Scoring iterations: 5

[1] "X1.MORT.OPERATIVE.MORTALITY.0.NONE.1YES ~ factor(CHRONIC.RENAL.FAILURE.0NO.1YES) "
X1.MORT.OPERATIVE.MORTALITY.0.NONE.1YES ~ factor(CHRONIC.RENAL.FAILURE.0NO.1YES)
<environment: 0x0000000022cf96b8>

Call:
glm(formula = formula(fml), family = "binomial", data = wdtmp, 
    weights = wdtmp$weights)

Deviance Residuals: 
    Min       1Q   Median       3Q      Max  
-0.4229  -0.4229  -0.4229  -0.4229   2.2974  

Coefficients:
                                         Estimate Std. Error z value Pr(>|z|)
(Intercept)                               -2.3691     0.2614  -9.062   <2e-16
factor(CHRONIC.RENAL.FAILURE.0NO.1YES)1   -0.1959     1.0702  -0.183    0.855
factor(CHRONIC.RENAL.FAILURE.0NO.1YES)2  -13.1970  1455.3976  -0.009    0.993
                                           
(Intercept)                             ***
factor(CHRONIC.RENAL.FAILURE.0NO.1YES)1    
factor(CHRONIC.RENAL.FAILURE.0NO.1YES)2    
---
Signif. codes:  0 '***' 0.001 '**' 0.01 '*' 0.05 '.' 0.1 ' ' 1

(Dispersion parameter for binomial family taken to be 1)

    Null deviance: 116.68  on 201  degrees of freedom
Residual deviance: 116.47  on 199  degrees of freedom
AIC: 122.47

Number of Fisher Scoring iterations: 14

[1] "X1.MORT.OPERATIVE.MORTALITY.0.NONE.1YES ~ factor(DIABETES.0NO.1YES) "
X1.MORT.OPERATIVE.MORTALITY.0.NONE.1YES ~ factor(DIABETES.0NO.1YES)
<environment: 0x0000000022e6efd8>

Call:
glm(formula = formula(fml), family = "binomial", data = wdtmp, 
    weights = wdtmp$weights)

Deviance Residuals: 
    Min       1Q   Median       3Q      Max  
-0.6400  -0.3769  -0.3769  -0.3769   2.3151  

Coefficients:
                           Estimate Std. Error z value Pr(>|z|)    
(Intercept)                 -2.6088     0.2991  -8.722   <2e-16 ***
factor(DIABETES.0NO.1YES)1   1.1272     0.5787   1.948   0.0514 .  
---
Signif. codes:  0 '***' 0.001 '**' 0.01 '*' 0.05 '.' 0.1 ' ' 1

(Dispersion parameter for binomial family taken to be 1)

    Null deviance: 116.68  on 201  degrees of freedom
Residual deviance: 113.35  on 200  degrees of freedom
AIC: 117.35

Number of Fisher Scoring iterations: 5

[1] "X1.MORT.OPERATIVE.MORTALITY.0.NONE.1YES ~ factor(SMOKING.YES.0NO.1YES) "
X1.MORT.OPERATIVE.MORTALITY.0.NONE.1YES ~ factor(SMOKING.YES.0NO.1YES)
<environment: 0x0000000022ff3b20>

Call:
glm(formula = formula(fml), family = "binomial", data = wdtmp, 
    weights = wdtmp$weights)

Deviance Residuals: 
    Min       1Q   Median       3Q      Max  
-0.4474  -0.4474  -0.4474  -0.4474   2.6557  

Coefficients:
                              Estimate Std. Error z value Pr(>|z|)    
(Intercept)                    -2.2513     0.2628  -8.566   <2e-16 ***
factor(SMOKING.YES.0NO.1YES)1  -1.2452     1.0485  -1.188    0.235    
---
Signif. codes:  0 '***' 0.001 '**' 0.01 '*' 0.05 '.' 0.1 ' ' 1

(Dispersion parameter for binomial family taken to be 1)

    Null deviance: 116.68  on 201  degrees of freedom
Residual deviance: 114.69  on 200  degrees of freedom
AIC: 118.69

Number of Fisher Scoring iterations: 6

[1] "X1.MORT.OPERATIVE.MORTALITY.0.NONE.1YES ~ factor(SEX.0.FEMALE.1.MALE) "
X1.MORT.OPERATIVE.MORTALITY.0.NONE.1YES ~ factor(SEX.0.FEMALE.1.MALE)
<environment: 0x0000000023116800>

Call:
glm(formula = formula(fml), family = "binomial", data = wdtmp, 
    weights = wdtmp$weights)

Deviance Residuals: 
    Min       1Q   Median       3Q      Max  
-0.4783  -0.4783  -0.3819  -0.3819   2.3043  

Coefficients:
                             Estimate Std. Error z value Pr(>|z|)    
(Intercept)                   -2.1102     0.3744  -5.637 1.73e-08 ***
factor(SEX.0.FEMALE.1.MALE)1  -0.4717     0.5096  -0.926    0.355    
---
Signif. codes:  0 '***' 0.001 '**' 0.01 '*' 0.05 '.' 0.1 ' ' 1

(Dispersion parameter for binomial family taken to be 1)

    Null deviance: 116.68  on 201  degrees of freedom
Residual deviance: 115.83  on 200  degrees of freedom
AIC: 119.83

Number of Fisher Scoring iterations: 5

[1] "X1.MORT.OPERATIVE.MORTALITY.0.NONE.1YES ~ AGE "
X1.MORT.OPERATIVE.MORTALITY.0.NONE.1YES ~ AGE
<environment: 0x0000000023233e30>

Call:
glm(formula = formula(fml), family = "binomial", data = wdtmp, 
    weights = wdtmp$weights)

Deviance Residuals: 
    Min       1Q   Median       3Q      Max  
-0.4663  -0.4244  -0.4173  -0.4129   2.2523  

Coefficients:
             Estimate Std. Error z value Pr(>|z|)
(Intercept) -2.075578   1.863167  -1.114    0.265
AGE         -0.004913   0.029175  -0.168    0.866

(Dispersion parameter for binomial family taken to be 1)

    Null deviance: 116.68  on 201  degrees of freedom
Residual deviance: 116.65  on 200  degrees of freedom
AIC: 120.65

Number of Fisher Scoring iterations: 5

[1] "X1.MORT.OPERATIVE.MORTALITY.0.NONE.1YES ~ RBC.U "
X1.MORT.OPERATIVE.MORTALITY.0.NONE.1YES ~ RBC.U
<environment: 0x000000002331e790>

Call:
glm(formula = formula(fml), family = "binomial", data = wdtmp, 
    weights = wdtmp$weights)

Deviance Residuals: 
    Min       1Q   Median       3Q      Max  
-0.6132  -0.4295  -0.4057  -0.3831   2.3207  

Coefficients:
            Estimate Std. Error z value Pr(>|z|)    
(Intercept) -2.62261    0.39748  -6.598 4.17e-11 ***
RBC.U        0.04758    0.05781   0.823     0.41    
---
Signif. codes:  0 '***' 0.001 '**' 0.01 '*' 0.05 '.' 0.1 ' ' 1

(Dispersion parameter for binomial family taken to be 1)

    Null deviance: 116.68  on 201  degrees of freedom
Residual deviance: 116.04  on 200  degrees of freedom
AIC: 120.04

Number of Fisher Scoring iterations: 5

[1] "X1.MORT.OPERATIVE.MORTALITY.0.NONE.1YES ~ PUMP.TIME "
X1.MORT.OPERATIVE.MORTALITY.0.NONE.1YES ~ PUMP.TIME
<environment: 0x0000000023424648>

Call:
glm(formula = formula(fml), family = "binomial", data = wdtmp, 
    weights = wdtmp$weights)

Deviance Residuals: 
    Min       1Q   Median       3Q      Max  
-0.7202  -0.4523  -0.3901  -0.3390   2.4894  

Coefficients:
             Estimate Std. Error z value Pr(>|z|)    
(Intercept) -3.913971   0.895437  -4.371 1.24e-05 ***
PUMP.TIME    0.009364   0.004922   1.902   0.0571 .  
---
Signif. codes:  0 '***' 0.001 '**' 0.01 '*' 0.05 '.' 0.1 ' ' 1

(Dispersion parameter for binomial family taken to be 1)

    Null deviance: 115.97  on 197  degrees of freedom
Residual deviance: 112.47  on 196  degrees of freedom
AIC: 116.47

Number of Fisher Scoring iterations: 5

[1] "X1.MORT.OPERATIVE.MORTALITY.0.NONE.1YES ~ CROSS.CLAMP.TIME "
X1.MORT.OPERATIVE.MORTALITY.0.NONE.1YES ~ CROSS.CLAMP.TIME
<environment: 0x000000002352bc00>

Call:
glm(formula = formula(fml), family = "binomial", data = wdtmp, 
    weights = wdtmp$weights)

Deviance Residuals: 
    Min       1Q   Median       3Q      Max  
-0.9034  -0.4333  -0.3648  -0.3192   2.5183  

Coefficients:
                 Estimate Std. Error z value Pr(>|z|)    
(Intercept)      -3.69462    0.61485  -6.009 1.87e-09 ***
CROSS.CLAMP.TIME  0.01770    0.00675   2.622  0.00873 ** 
---
Signif. codes:  0 '***' 0.001 '**' 0.01 '*' 0.05 '.' 0.1 ' ' 1

(Dispersion parameter for binomial family taken to be 1)

    Null deviance: 115.97  on 197  degrees of freedom
Residual deviance: 109.65  on 196  degrees of freedom
AIC: 113.65

Number of Fisher Scoring iterations: 5

[1] "X1.MORT.OPERATIVE.MORTALITY.0.NONE.1YES ~ BNP "
X1.MORT.OPERATIVE.MORTALITY.0.NONE.1YES ~ BNP
<environment: 0x00000000236422f0>

Call:
glm(formula = formula(fml), family = "binomial", data = wdtmp, 
    weights = wdtmp$weights)

Deviance Residuals: 
    Min       1Q   Median       3Q      Max  
-0.4269  -0.4150  -0.4020  -0.3669   2.5122  

Coefficients:
              Estimate Std. Error z value Pr(>|z|)    
(Intercept) -2.3478442  0.4721253  -4.973 6.59e-07 ***
BNP         -0.0001031  0.0001953  -0.528    0.598    
---
Signif. codes:  0 '***' 0.001 '**' 0.01 '*' 0.05 '.' 0.1 ' ' 1

(Dispersion parameter for binomial family taken to be 1)

    Null deviance: 57.035  on 107  degrees of freedom
Residual deviance: 56.676  on 106  degrees of freedom
AIC: 60.676

Number of Fisher Scoring iterations: 6

[1] "X1.MORT.OPERATIVE.MORTALITY.0.NONE.1YES ~ BUN "
X1.MORT.OPERATIVE.MORTALITY.0.NONE.1YES ~ BUN
<environment: 0x000000002378c810>

Call:
glm(formula = formula(fml), family = "binomial", data = wdtmp, 
    weights = wdtmp$weights)

Deviance Residuals: 
    Min       1Q   Median       3Q      Max  
-0.4285  -0.4258  -0.4240  -0.4202   2.2388  

Coefficients:
             Estimate Std. Error z value Pr(>|z|)    
(Intercept) -2.328744   0.293229  -7.942 1.99e-15 ***
BUN         -0.004398   0.013379  -0.329    0.742    
---
Signif. codes:  0 '***' 0.001 '**' 0.01 '*' 0.05 '.' 0.1 ' ' 1

(Dispersion parameter for binomial family taken to be 1)

    Null deviance: 109.62  on 188  degrees of freedom
Residual deviance: 109.36  on 187  degrees of freedom
AIC: 113.36

Number of Fisher Scoring iterations: 7

[1] "X1.MORT.OPERATIVE.MORTALITY.0.NONE.1YES ~ PH "
X1.MORT.OPERATIVE.MORTALITY.0.NONE.1YES ~ PH
<environment: 0x00000000238f2918>

Call:
glm(formula = formula(fml), family = "binomial", data = wdtmp, 
    weights = wdtmp$weights)

Deviance Residuals: 
    Min       1Q   Median       3Q      Max  
-0.4220  -0.4205  -0.4203  -0.4201   2.2244  

Coefficients:
              Estimate Std. Error z value Pr(>|z|)    
(Intercept) -2.3861583  0.6431293  -3.710 0.000207 ***
PH           0.0001109  0.0147776   0.008 0.994010    
---
Signif. codes:  0 '***' 0.001 '**' 0.01 '*' 0.05 '.' 0.1 ' ' 1

(Dispersion parameter for binomial family taken to be 1)

    Null deviance: 116.5  on 200  degrees of freedom
Residual deviance: 116.5  on 199  degrees of freedom
AIC: 120.5

Number of Fisher Scoring iterations: 5

[1] "X1.MORT.OPERATIVE.MORTALITY.0.NONE.1YES ~ EF "
X1.MORT.OPERATIVE.MORTALITY.0.NONE.1YES ~ EF
<environment: 0x00000000239ff4d8>

Call:
glm(formula = formula(fml), family = "binomial", data = wdtmp, 
    weights = wdtmp$weights)

Deviance Residuals: 
    Min       1Q   Median       3Q      Max  
-0.6309  -0.4312  -0.3954  -0.3623   2.4077  

Coefficients:
            Estimate Std. Error z value Pr(>|z|)
(Intercept) -0.57718    1.42148  -0.406    0.685
EF          -0.03020    0.02392  -1.262    0.207

(Dispersion parameter for binomial family taken to be 1)

    Null deviance: 116.50  on 200  degrees of freedom
Residual deviance: 114.97  on 199  degrees of freedom
AIC: 118.97

Number of Fisher Scoring iterations: 5

[1] "X1.MORT.OPERATIVE.MORTALITY.0.NONE.1YES ~ OPERATION.TIME "
X1.MORT.OPERATIVE.MORTALITY.0.NONE.1YES ~ OPERATION.TIME
<environment: 0x0000000023adcba0>

Call:
glm(formula = formula(fml), family = "binomial", data = wdtmp, 
    weights = wdtmp$weights)

Deviance Residuals: 
    Min       1Q   Median       3Q      Max  
-0.7225  -0.4259  -0.4146  -0.4053   2.2956  

Coefficients:
               Estimate Std. Error z value Pr(>|z|)    
(Intercept)    -2.66157    0.52696  -5.051  4.4e-07 ***
OPERATION.TIME  0.04399    0.07211   0.610    0.542    
---
Signif. codes:  0 '***' 0.001 '**' 0.01 '*' 0.05 '.' 0.1 ' ' 1

(Dispersion parameter for binomial family taken to be 1)

    Null deviance: 116.68  on 201  degrees of freedom
Residual deviance: 116.36  on 200  degrees of freedom
AIC: 120.36

Number of Fisher Scoring iterations: 5

[1] "X1.MORT.OPERATIVE.MORTALITY.0.NONE.1YES ~ BODY.MASS.INDEX  "
X1.MORT.OPERATIVE.MORTALITY.0.NONE.1YES ~ BODY.MASS.INDEX
<environment: 0x0000000025522408>

Call:
glm(formula = formula(fml), family = "binomial", data = wdtmp, 
    weights = wdtmp$weights)

Deviance Residuals: 
    Min       1Q   Median       3Q      Max  
-0.4945  -0.4403  -0.4078  -0.3853   2.3968  

Coefficients:
                Estimate Std. Error z value Pr(>|z|)
(Intercept)     -3.83603    2.71201  -1.414    0.157
BODY.MASS.INDEX  0.06047    0.11077   0.546    0.585

(Dispersion parameter for binomial family taken to be 1)

    Null deviance: 54.898  on 94  degrees of freedom
Residual deviance: 54.595  on 93  degrees of freedom
AIC: 58.595

Number of Fisher Scoring iterations: 5

X1.MORT.OPERATIVE.MORTALITY.0.NONE.1YES ~ BODY.MASS.INDEX + factor(PRIOR.SURGERY.0NO.1CABG.2VALVE.3OTHER) + 
    factor(CEREBROVASCULAR.DISEASE.0NO.1YES) + factor(CHRONIC.RENAL.FAILURE.0NO.1YES) + 
    factor(DIABETES.0NO.1YES) + factor(SMOKING.YES.0NO.1YES) + 
    factor(SEX.0.FEMALE.1.MALE) + AGE + RBC.U + PUMP.TIME + CROSS.CLAMP.TIME + 
    BNP + BUN + PH + EF + OPERATION.TIME
<environment: 0x00000000255d98f8>

Call:
glm(formula = formula(fml), family = "binomial", data = wdtmp, 
    weights = wdtmp$weights)

Deviance Residuals: 
     Min        1Q    Median        3Q       Max  
-1.51780  -0.19765  -0.04323  -0.00001   2.26738  

Coefficients:
                                                 Estimate Std. Error z value
(Intercept)                                     1.376e+01  1.631e+01   0.843
BODY.MASS.INDEX                                -1.075e-01  2.373e-01  -0.453
factor(PRIOR.SURGERY.0NO.1CABG.2VALVE.3OTHER)2 -1.646e+01  1.900e+04  -0.001
factor(PRIOR.SURGERY.0NO.1CABG.2VALVE.3OTHER)3 -9.342e-01  2.245e+00  -0.416
factor(CEREBROVASCULAR.DISEASE.0NO.1YES)1       4.959e+00  2.976e+00   1.666
factor(CHRONIC.RENAL.FAILURE.0NO.1YES)1         5.875e+00  3.908e+00   1.503
factor(CHRONIC.RENAL.FAILURE.0NO.1YES)2        -1.355e+01  2.923e+04   0.000
factor(DIABETES.0NO.1YES)1                      1.993e+00  1.896e+00   1.051
factor(SMOKING.YES.0NO.1YES)1                  -1.955e+02  2.775e+03  -0.070
factor(SEX.0.FEMALE.1.MALE)1                    2.683e-01  1.613e+00   0.166
AGE                                            -5.740e-02  1.467e-01  -0.391
RBC.U                                           3.975e-01  2.371e-01   1.676
PUMP.TIME                                       3.102e-03  1.324e-02   0.234
CROSS.CLAMP.TIME                                3.999e-02  2.528e-02   1.582
BNP                                            -5.459e-04  3.678e-04  -1.484
BUN                                             4.251e-01  2.446e-01   1.738
PH                                             -3.686e-02  4.822e-02  -0.764
EF                                             -1.931e-01  1.042e-01  -1.854
OPERATION.TIME                                 -1.314e+00  6.804e-01  -1.932
                                               Pr(>|z|)  
(Intercept)                                      0.3990  
BODY.MASS.INDEX                                  0.6507  
factor(PRIOR.SURGERY.0NO.1CABG.2VALVE.3OTHER)2   0.9993  
factor(PRIOR.SURGERY.0NO.1CABG.2VALVE.3OTHER)3   0.6773  
factor(CEREBROVASCULAR.DISEASE.0NO.1YES)1        0.0956 .
factor(CHRONIC.RENAL.FAILURE.0NO.1YES)1          0.1328  
factor(CHRONIC.RENAL.FAILURE.0NO.1YES)2          0.9996  
factor(DIABETES.0NO.1YES)1                       0.2931  
factor(SMOKING.YES.0NO.1YES)1                    0.9438  
factor(SEX.0.FEMALE.1.MALE)1                     0.8679  
AGE                                              0.6956  
RBC.U                                            0.0937 .
PUMP.TIME                                        0.8148  
CROSS.CLAMP.TIME                                 0.1136  
BNP                                              0.1378  
BUN                                              0.0821 .
PH                                               0.4446  
EF                                               0.0637 .
OPERATION.TIME                                   0.0534 .
---
Signif. codes:  0 '***' 0.001 '**' 0.01 '*' 0.05 '.' 0.1 ' ' 1

(Dispersion parameter for binomial family taken to be 1)

    Null deviance: 54.898  on 94  degrees of freedom
Residual deviance: 26.608  on 76  degrees of freedom
AIC: 64.608

Number of Fisher Scoring iterations: 20

[1] "X1.MORT.OPERATIVE.MORTALITY.0.NONE.1YES ~ BODY.MASS.INDEX  + factor(PRIOR.SURGERY.0NO.1CABG.2VALVE.3OTHER)"
X1.MORT.OPERATIVE.MORTALITY.0.NONE.1YES ~ BODY.MASS.INDEX + factor(PRIOR.SURGERY.0NO.1CABG.2VALVE.3OTHER)
<environment: 0x00000000257fc250>

Call:
glm(formula = formula(fml), family = "binomial", data = wdtmp, 
    weights = wdtmp$weights)

Deviance Residuals: 
    Min       1Q   Median       3Q      Max  
-0.5156  -0.4407  -0.4096  -0.3832   2.4045  

Coefficients:
                                                 Estimate Std. Error z value
(Intercept)                                      -3.93519    2.70260  -1.456
BODY.MASS.INDEX                                   0.06518    0.11057   0.589
factor(PRIOR.SURGERY.0NO.1CABG.2VALVE.3OTHER)2  -14.34887 1696.48519  -0.008
factor(PRIOR.SURGERY.0NO.1CABG.2VALVE.3OTHER)3    0.04849    0.85873   0.056
                                               Pr(>|z|)
(Intercept)                                       0.145
BODY.MASS.INDEX                                   0.556
factor(PRIOR.SURGERY.0NO.1CABG.2VALVE.3OTHER)2    0.993
factor(PRIOR.SURGERY.0NO.1CABG.2VALVE.3OTHER)3    0.955

(Dispersion parameter for binomial family taken to be 1)

    Null deviance: 54.898  on 94  degrees of freedom
Residual deviance: 54.180  on 91  degrees of freedom
AIC: 62.18

Number of Fisher Scoring iterations: 15

X1.MORT.OPERATIVE.MORTALITY.0.NONE.1YES ~ BODY.MASS.INDEX + factor(CEREBROVASCULAR.DISEASE.0NO.1YES) + 
    factor(CHRONIC.RENAL.FAILURE.0NO.1YES) + factor(DIABETES.0NO.1YES) + 
    factor(SMOKING.YES.0NO.1YES) + factor(SEX.0.FEMALE.1.MALE) + 
    AGE + RBC.U + PUMP.TIME + CROSS.CLAMP.TIME + BNP + BUN + 
    PH + EF + OPERATION.TIME
<environment: 0x0000000025900d20>

Call:
glm(formula = formula(fml), family = "binomial", data = wdtmp, 
    weights = wdtmp$weights)

Deviance Residuals: 
     Min        1Q    Median        3Q       Max  
-1.54073  -0.23261  -0.03989  -0.00001   2.27394  

Coefficients:
                                            Estimate Std. Error z value
(Intercept)                                1.583e+01  1.488e+01   1.064
BODY.MASS.INDEX                           -1.228e-01  2.294e-01  -0.535
factor(CEREBROVASCULAR.DISEASE.0NO.1YES)1  5.460e+00  2.798e+00   1.951
factor(CHRONIC.RENAL.FAILURE.0NO.1YES)1    5.512e+00  3.605e+00   1.529
factor(CHRONIC.RENAL.FAILURE.0NO.1YES)2   -1.304e+01  2.923e+04   0.000
factor(DIABETES.0NO.1YES)1                 2.079e+00  1.783e+00   1.166
factor(SMOKING.YES.0NO.1YES)1             -2.025e+02  2.713e+03  -0.075
factor(SEX.0.FEMALE.1.MALE)1               2.117e-01  1.591e+00   0.133
AGE                                       -7.224e-02  1.263e-01  -0.572
RBC.U                                      4.141e-01  2.284e-01   1.813
PUMP.TIME                                  6.406e-04  1.145e-02   0.056
CROSS.CLAMP.TIME                           4.201e-02  2.503e-02   1.678
BNP                                       -5.246e-04  3.566e-04  -1.471
BUN                                        4.390e-01  2.408e-01   1.823
PH                                        -3.919e-02  4.437e-02  -0.883
EF                                        -2.026e-01  1.036e-01  -1.955
OPERATION.TIME                            -1.387e+00  6.682e-01  -2.076
                                          Pr(>|z|)  
(Intercept)                                 0.2874  
BODY.MASS.INDEX                             0.5925  
factor(CEREBROVASCULAR.DISEASE.0NO.1YES)1   0.0510 .
factor(CHRONIC.RENAL.FAILURE.0NO.1YES)1     0.1263  
factor(CHRONIC.RENAL.FAILURE.0NO.1YES)2     0.9996  
factor(DIABETES.0NO.1YES)1                  0.2437  
factor(SMOKING.YES.0NO.1YES)1               0.9405  
factor(SEX.0.FEMALE.1.MALE)1                0.8942  
AGE                                         0.5674  
RBC.U                                       0.0698 .
PUMP.TIME                                   0.9554  
CROSS.CLAMP.TIME                            0.0933 .
BNP                                         0.1413  
BUN                                         0.0683 .
PH                                          0.3771  
EF                                          0.0506 .
OPERATION.TIME                              0.0379 *
---
Signif. codes:  0 '***' 0.001 '**' 0.01 '*' 0.05 '.' 0.1 ' ' 1

(Dispersion parameter for binomial family taken to be 1)

    Null deviance: 54.898  on 94  degrees of freedom
Residual deviance: 26.823  on 78  degrees of freedom
AIC: 60.823

Number of Fisher Scoring iterations: 20

[1] "X1.MORT.OPERATIVE.MORTALITY.0.NONE.1YES ~ BODY.MASS.INDEX  + factor(CEREBROVASCULAR.DISEASE.0NO.1YES)"
X1.MORT.OPERATIVE.MORTALITY.0.NONE.1YES ~ BODY.MASS.INDEX + factor(CEREBROVASCULAR.DISEASE.0NO.1YES)
<environment: 0x0000000025b00650>

Call:
glm(formula = formula(fml), family = "binomial", data = wdtmp, 
    weights = wdtmp$weights)

Deviance Residuals: 
    Min       1Q   Median       3Q      Max  
-0.6512  -0.4141  -0.3746  -0.3463   2.4839  

Coefficients:
                                          Estimate Std. Error z value Pr(>|z|)
(Intercept)                               -4.00205    2.79211  -1.433    0.152
BODY.MASS.INDEX                            0.05704    0.11382   0.501    0.616
factor(CEREBROVASCULAR.DISEASE.0NO.1YES)1  0.88757    0.78024   1.138    0.255

(Dispersion parameter for binomial family taken to be 1)

    Null deviance: 54.898  on 94  degrees of freedom
Residual deviance: 53.393  on 92  degrees of freedom
AIC: 59.393

Number of Fisher Scoring iterations: 5

X1.MORT.OPERATIVE.MORTALITY.0.NONE.1YES ~ BODY.MASS.INDEX + factor(PRIOR.SURGERY.0NO.1CABG.2VALVE.3OTHER) + 
    factor(CHRONIC.RENAL.FAILURE.0NO.1YES) + factor(DIABETES.0NO.1YES) + 
    factor(SMOKING.YES.0NO.1YES) + factor(SEX.0.FEMALE.1.MALE) + 
    AGE + RBC.U + PUMP.TIME + CROSS.CLAMP.TIME + BNP + BUN + 
    PH + EF + OPERATION.TIME
<environment: 0x0000000025bda860>

Call:
glm(formula = formula(fml), family = "binomial", data = wdtmp, 
    weights = wdtmp$weights)

Deviance Residuals: 
    Min       1Q   Median       3Q      Max  
-1.3371  -0.2806  -0.1130   0.0000   2.7993  

Coefficients:
                                                 Estimate Std. Error z value
(Intercept)                                    -3.547e+00  1.295e+01  -0.274
BODY.MASS.INDEX                                 3.562e-02  2.003e-01   0.178
factor(PRIOR.SURGERY.0NO.1CABG.2VALVE.3OTHER)2 -2.150e+01  1.903e+04  -0.001
factor(PRIOR.SURGERY.0NO.1CABG.2VALVE.3OTHER)3 -2.285e+00  2.028e+00  -1.127
factor(CHRONIC.RENAL.FAILURE.0NO.1YES)1         3.195e+00  2.861e+00   1.117
factor(CHRONIC.RENAL.FAILURE.0NO.1YES)2        -1.699e+01  2.923e+04  -0.001
factor(DIABETES.0NO.1YES)1                      1.798e+00  1.449e+00   1.241
factor(SMOKING.YES.0NO.1YES)1                  -8.149e+01  2.784e+03  -0.029
factor(SEX.0.FEMALE.1.MALE)1                   -2.113e-01  1.374e+00  -0.154
AGE                                             1.154e-01  1.327e-01   0.870
RBC.U                                           1.928e-01  1.677e-01   1.150
PUMP.TIME                                       1.572e-02  1.118e-02   1.407
CROSS.CLAMP.TIME                                3.415e-02  1.979e-02   1.726
BNP                                            -5.729e-04  3.849e-04  -1.488
BUN                                             1.696e-01  1.677e-01   1.011
PH                                             -1.809e-02  3.550e-02  -0.510
EF                                             -1.672e-01  8.376e-02  -1.996
OPERATION.TIME                                 -5.571e-01  3.309e-01  -1.683
                                               Pr(>|z|)  
(Intercept)                                      0.7841  
BODY.MASS.INDEX                                  0.8589  
factor(PRIOR.SURGERY.0NO.1CABG.2VALVE.3OTHER)2   0.9991  
factor(PRIOR.SURGERY.0NO.1CABG.2VALVE.3OTHER)3   0.2598  
factor(CHRONIC.RENAL.FAILURE.0NO.1YES)1          0.2641  
factor(CHRONIC.RENAL.FAILURE.0NO.1YES)2          0.9995  
factor(DIABETES.0NO.1YES)1                       0.2145  
factor(SMOKING.YES.0NO.1YES)1                    0.9766  
factor(SEX.0.FEMALE.1.MALE)1                     0.8778  
AGE                                              0.3846  
RBC.U                                            0.2501  
PUMP.TIME                                        0.1594  
CROSS.CLAMP.TIME                                 0.0844 .
BNP                                              0.1367  
BUN                                              0.3120  
PH                                               0.6104  
EF                                               0.0460 *
OPERATION.TIME                                   0.0923 .
---
Signif. codes:  0 '***' 0.001 '**' 0.01 '*' 0.05 '.' 0.1 ' ' 1

(Dispersion parameter for binomial family taken to be 1)

    Null deviance: 54.898  on 94  degrees of freedom
Residual deviance: 30.766  on 77  degrees of freedom
AIC: 66.766

Number of Fisher Scoring iterations: 20

[1] "X1.MORT.OPERATIVE.MORTALITY.0.NONE.1YES ~ BODY.MASS.INDEX  + factor(CHRONIC.RENAL.FAILURE.0NO.1YES)"
X1.MORT.OPERATIVE.MORTALITY.0.NONE.1YES ~ BODY.MASS.INDEX + factor(CHRONIC.RENAL.FAILURE.0NO.1YES)
<environment: 0x0000000025dee2a8>

Call:
glm(formula = formula(fml), family = "binomial", data = wdtmp, 
    weights = wdtmp$weights)

Deviance Residuals: 
    Min       1Q   Median       3Q      Max  
-0.6374  -0.4344  -0.4038  -0.3798   2.4043  

Coefficients:
                                          Estimate Std. Error z value Pr(>|z|)
(Intercept)                               -3.78790    2.67639  -1.415    0.157
BODY.MASS.INDEX                            0.05649    0.10943   0.516    0.606
factor(CHRONIC.RENAL.FAILURE.0NO.1YES)1    0.61937    1.15453   0.536    0.592
factor(CHRONIC.RENAL.FAILURE.0NO.1YES)2  -14.07190 2399.54476  -0.006    0.995

(Dispersion parameter for binomial family taken to be 1)

    Null deviance: 54.898  on 94  degrees of freedom
Residual deviance: 54.172  on 91  degrees of freedom
AIC: 62.172

Number of Fisher Scoring iterations: 15

X1.MORT.OPERATIVE.MORTALITY.0.NONE.1YES ~ BODY.MASS.INDEX + factor(PRIOR.SURGERY.0NO.1CABG.2VALVE.3OTHER) + 
    factor(CEREBROVASCULAR.DISEASE.0NO.1YES) + factor(DIABETES.0NO.1YES) + 
    factor(SMOKING.YES.0NO.1YES) + factor(SEX.0.FEMALE.1.MALE) + 
    AGE + RBC.U + PUMP.TIME + CROSS.CLAMP.TIME + BNP + BUN + 
    PH + EF + OPERATION.TIME
<environment: 0x0000000025ef4ea8>

Call:
glm(formula = formula(fml), family = "binomial", data = wdtmp, 
    weights = wdtmp$weights)

Deviance Residuals: 
     Min        1Q    Median        3Q       Max  
-1.41301  -0.26011  -0.11491  -0.00001   2.60365  

Coefficients:
                                                 Estimate Std. Error z value
(Intercept)                                    -2.960e-03  1.237e+01   0.000
BODY.MASS.INDEX                                 6.627e-02  1.985e-01   0.334
factor(PRIOR.SURGERY.0NO.1CABG.2VALVE.3OTHER)2 -1.871e+01  1.957e+04  -0.001
factor(PRIOR.SURGERY.0NO.1CABG.2VALVE.3OTHER)3 -1.866e-01  1.615e+00  -0.116
factor(CEREBROVASCULAR.DISEASE.0NO.1YES)1       3.250e+00  2.318e+00   1.402
factor(DIABETES.0NO.1YES)1                      1.651e+00  1.471e+00   1.123
factor(SMOKING.YES.0NO.1YES)1                  -1.542e+02  2.865e+03  -0.054
factor(SEX.0.FEMALE.1.MALE)1                   -7.302e-01  1.365e+00  -0.535
AGE                                             7.619e-03  1.373e-01   0.056
RBC.U                                           3.188e-01  2.162e-01   1.475
PUMP.TIME                                       1.039e-02  1.048e-02   0.992
CROSS.CLAMP.TIME                                2.418e-02  1.714e-02   1.411
BNP                                            -5.135e-04  4.263e-04  -1.204
BUN                                             3.288e-01  2.061e-01   1.595
PH                                             -1.341e-02  4.049e-02  -0.331
EF                                             -1.309e-01  8.052e-02  -1.625
OPERATION.TIME                                 -7.015e-01  4.116e-01  -1.705
                                               Pr(>|z|)  
(Intercept)                                      0.9998  
BODY.MASS.INDEX                                  0.7385  
factor(PRIOR.SURGERY.0NO.1CABG.2VALVE.3OTHER)2   0.9992  
factor(PRIOR.SURGERY.0NO.1CABG.2VALVE.3OTHER)3   0.9080  
factor(CEREBROVASCULAR.DISEASE.0NO.1YES)1        0.1608  
factor(DIABETES.0NO.1YES)1                       0.2616  
factor(SMOKING.YES.0NO.1YES)1                    0.9571  
factor(SEX.0.FEMALE.1.MALE)1                     0.5926  
AGE                                              0.9557  
RBC.U                                            0.1403  
PUMP.TIME                                        0.3211  
CROSS.CLAMP.TIME                                 0.1584  
BNP                                              0.2284  
BUN                                              0.1106  
PH                                               0.7406  
EF                                               0.1041  
OPERATION.TIME                                   0.0883 .
---
Signif. codes:  0 '***' 0.001 '**' 0.01 '*' 0.05 '.' 0.1 ' ' 1

(Dispersion parameter for binomial family taken to be 1)

    Null deviance: 54.898  on 94  degrees of freedom
Residual deviance: 29.518  on 78  degrees of freedom
AIC: 63.518

Number of Fisher Scoring iterations: 20

[1] "X1.MORT.OPERATIVE.MORTALITY.0.NONE.1YES ~ BODY.MASS.INDEX  + factor(DIABETES.0NO.1YES)"
X1.MORT.OPERATIVE.MORTALITY.0.NONE.1YES ~ BODY.MASS.INDEX + factor(DIABETES.0NO.1YES)
<environment: 0x00000000260f1a40>

Call:
glm(formula = formula(fml), family = "binomial", data = wdtmp, 
    weights = wdtmp$weights)

Deviance Residuals: 
    Min       1Q   Median       3Q      Max  
-0.6661  -0.3764  -0.3618  -0.3524   2.4094  

Coefficients:
                           Estimate Std. Error z value Pr(>|z|)
(Intercept)                 -3.2365     2.7716  -1.168    0.243
BODY.MASS.INDEX              0.0231     0.1159   0.199    0.842
factor(DIABETES.0NO.1YES)1   1.1832     0.8202   1.443    0.149

(Dispersion parameter for binomial family taken to be 1)

    Null deviance: 54.898  on 94  degrees of freedom
Residual deviance: 52.679  on 92  degrees of freedom
AIC: 58.679

Number of Fisher Scoring iterations: 5

X1.MORT.OPERATIVE.MORTALITY.0.NONE.1YES ~ BODY.MASS.INDEX + factor(PRIOR.SURGERY.0NO.1CABG.2VALVE.3OTHER) + 
    factor(CEREBROVASCULAR.DISEASE.0NO.1YES) + factor(CHRONIC.RENAL.FAILURE.0NO.1YES) + 
    factor(SMOKING.YES.0NO.1YES) + factor(SEX.0.FEMALE.1.MALE) + 
    AGE + RBC.U + PUMP.TIME + CROSS.CLAMP.TIME + BNP + BUN + 
    PH + EF + OPERATION.TIME
<environment: 0x00000000261cf588>

Call:
glm(formula = formula(fml), family = "binomial", data = wdtmp, 
    weights = wdtmp$weights)

Deviance Residuals: 
     Min        1Q    Median        3Q       Max  
-1.43147  -0.18045  -0.07641  -0.00001   2.32461  

Coefficients:
                                                 Estimate Std. Error z value
(Intercept)                                     6.916e+00  1.376e+01   0.503
BODY.MASS.INDEX                                 4.585e-02  1.789e-01   0.256
factor(PRIOR.SURGERY.0NO.1CABG.2VALVE.3OTHER)2 -1.721e+01  1.845e+04  -0.001
factor(PRIOR.SURGERY.0NO.1CABG.2VALVE.3OTHER)3 -1.233e+00  2.015e+00  -0.612
factor(CEREBROVASCULAR.DISEASE.0NO.1YES)1       5.006e+00  2.974e+00   1.683
factor(CHRONIC.RENAL.FAILURE.0NO.1YES)1         5.661e+00  3.712e+00   1.525
factor(CHRONIC.RENAL.FAILURE.0NO.1YES)2        -1.588e+01  2.923e+04  -0.001
factor(SMOKING.YES.0NO.1YES)1                  -2.149e+02  2.647e+03  -0.081
factor(SEX.0.FEMALE.1.MALE)1                   -5.040e-01  1.357e+00  -0.372
AGE                                            -4.396e-02  1.428e-01  -0.308
RBC.U                                           4.305e-01  2.306e-01   1.867
PUMP.TIME                                       3.212e-03  1.168e-02   0.275
CROSS.CLAMP.TIME                                2.957e-02  2.028e-02   1.458
BNP                                            -6.336e-04  3.681e-04  -1.721
BUN                                             4.719e-01  2.540e-01   1.857
PH                                             -9.994e-03  3.560e-02  -0.281
EF                                             -1.665e-01  8.949e-02  -1.861
OPERATION.TIME                                 -1.142e+00  6.028e-01  -1.895
                                               Pr(>|z|)  
(Intercept)                                      0.6153  
BODY.MASS.INDEX                                  0.7977  
factor(PRIOR.SURGERY.0NO.1CABG.2VALVE.3OTHER)2   0.9993  
factor(PRIOR.SURGERY.0NO.1CABG.2VALVE.3OTHER)3   0.5406  
factor(CEREBROVASCULAR.DISEASE.0NO.1YES)1        0.0923 .
factor(CHRONIC.RENAL.FAILURE.0NO.1YES)1          0.1272  
factor(CHRONIC.RENAL.FAILURE.0NO.1YES)2          0.9996  
factor(SMOKING.YES.0NO.1YES)1                    0.9353  
factor(SEX.0.FEMALE.1.MALE)1                     0.7102  
AGE                                              0.7581  
RBC.U                                            0.0620 .
PUMP.TIME                                        0.7834  
CROSS.CLAMP.TIME                                 0.1447  
BNP                                              0.0852 .
BUN                                              0.0633 .
PH                                               0.7789  
EF                                               0.0628 .
OPERATION.TIME                                   0.0581 .
---
Signif. codes:  0 '***' 0.001 '**' 0.01 '*' 0.05 '.' 0.1 ' ' 1

(Dispersion parameter for binomial family taken to be 1)

    Null deviance: 54.898  on 94  degrees of freedom
Residual deviance: 27.715  on 77  degrees of freedom
AIC: 63.715

Number of Fisher Scoring iterations: 20

[1] "X1.MORT.OPERATIVE.MORTALITY.0.NONE.1YES ~ BODY.MASS.INDEX  + factor(SMOKING.YES.0NO.1YES)"
X1.MORT.OPERATIVE.MORTALITY.0.NONE.1YES ~ BODY.MASS.INDEX + factor(SMOKING.YES.0NO.1YES)
<environment: 0x00000000263d8868>

Call:
glm(formula = formula(fml), family = "binomial", data = wdtmp, 
    weights = wdtmp$weights)

Deviance Residuals: 
     Min        1Q    Median        3Q       Max  
-0.52580  -0.48024  -0.44298  -0.00016   2.30065  

Coefficients:
                                Estimate Std. Error z value Pr(>|z|)
(Intercept)                     -3.53215    2.84649  -1.241    0.215
BODY.MASS.INDEX                  0.05676    0.11635   0.488    0.626
factor(SMOKING.YES.0NO.1YES)1  -16.37041 1575.91993  -0.010    0.992

(Dispersion parameter for binomial family taken to be 1)

    Null deviance: 54.898  on 94  degrees of freedom
Residual deviance: 51.345  on 92  degrees of freedom
AIC: 57.345

Number of Fisher Scoring iterations: 17

X1.MORT.OPERATIVE.MORTALITY.0.NONE.1YES ~ BODY.MASS.INDEX + factor(PRIOR.SURGERY.0NO.1CABG.2VALVE.3OTHER) + 
    factor(CEREBROVASCULAR.DISEASE.0NO.1YES) + factor(CHRONIC.RENAL.FAILURE.0NO.1YES) + 
    factor(DIABETES.0NO.1YES) + factor(SEX.0.FEMALE.1.MALE) + 
    AGE + RBC.U + PUMP.TIME + CROSS.CLAMP.TIME + BNP + BUN + 
    PH + EF + OPERATION.TIME
<environment: 0x00000000264d07f8>

Call:
glm(formula = formula(fml), family = "binomial", data = wdtmp, 
    weights = wdtmp$weights)

Deviance Residuals: 
     Min        1Q    Median        3Q       Max  
-1.80492  -0.31175  -0.12621  -0.06149   2.19358  

Coefficients:
                                                 Estimate Std. Error z value
(Intercept)                                     5.792e+00  1.302e+01   0.445
BODY.MASS.INDEX                                -5.067e-02  1.827e-01  -0.277
factor(PRIOR.SURGERY.0NO.1CABG.2VALVE.3OTHER)2 -1.405e+01  2.697e+03  -0.005
factor(PRIOR.SURGERY.0NO.1CABG.2VALVE.3OTHER)3 -9.104e-01  1.622e+00  -0.561
factor(CEREBROVASCULAR.DISEASE.0NO.1YES)1       1.648e+00  1.604e+00   1.028
factor(CHRONIC.RENAL.FAILURE.0NO.1YES)1         2.551e+00  2.497e+00   1.022
factor(CHRONIC.RENAL.FAILURE.0NO.1YES)2        -1.210e+01  3.956e+03  -0.003
factor(DIABETES.0NO.1YES)1                      1.950e+00  1.405e+00   1.388
factor(SEX.0.FEMALE.1.MALE)1                   -7.045e-01  1.177e+00  -0.598
AGE                                             5.987e-03  1.156e-01   0.052
RBC.U                                           2.858e-01  1.752e-01   1.631
PUMP.TIME                                       5.848e-03  9.622e-03   0.608
CROSS.CLAMP.TIME                                3.421e-02  1.872e-02   1.827
BNP                                            -4.197e-04  3.414e-04  -1.229
BUN                                             3.561e-03  1.620e-02   0.220
PH                                             -5.724e-03  3.247e-02  -0.176
EF                                             -1.496e-01  8.035e-02  -1.861
OPERATION.TIME                                 -5.682e-01  4.028e-01  -1.411
                                               Pr(>|z|)  
(Intercept)                                      0.6564  
BODY.MASS.INDEX                                  0.7816  
factor(PRIOR.SURGERY.0NO.1CABG.2VALVE.3OTHER)2   0.9958  
factor(PRIOR.SURGERY.0NO.1CABG.2VALVE.3OTHER)3   0.5745  
factor(CEREBROVASCULAR.DISEASE.0NO.1YES)1        0.3041  
factor(CHRONIC.RENAL.FAILURE.0NO.1YES)1          0.3069  
factor(CHRONIC.RENAL.FAILURE.0NO.1YES)2          0.9976  
factor(DIABETES.0NO.1YES)1                       0.1653  
factor(SEX.0.FEMALE.1.MALE)1                     0.5495  
AGE                                              0.9587  
RBC.U                                            0.1029  
PUMP.TIME                                        0.5433  
CROSS.CLAMP.TIME                                 0.0677 .
BNP                                              0.2189  
BUN                                              0.8260  
PH                                               0.8601  
EF                                               0.0627 .
OPERATION.TIME                                   0.1583  
---
Signif. codes:  0 '***' 0.001 '**' 0.01 '*' 0.05 '.' 0.1 ' ' 1

(Dispersion parameter for binomial family taken to be 1)

    Null deviance: 54.898  on 94  degrees of freedom
Residual deviance: 33.230  on 77  degrees of freedom
AIC: 69.23

Number of Fisher Scoring iterations: 16

[1] "X1.MORT.OPERATIVE.MORTALITY.0.NONE.1YES ~ BODY.MASS.INDEX  + factor(SEX.0.FEMALE.1.MALE)"
X1.MORT.OPERATIVE.MORTALITY.0.NONE.1YES ~ BODY.MASS.INDEX + factor(SEX.0.FEMALE.1.MALE)
<environment: 0x00000000266c6c60>

Call:
glm(formula = formula(fml), family = "binomial", data = wdtmp, 
    weights = wdtmp$weights)

Deviance Residuals: 
    Min       1Q   Median       3Q      Max  
-0.6477  -0.4506  -0.3674  -0.3265   2.5654  

Coefficients:
                             Estimate Std. Error z value Pr(>|z|)
(Intercept)                  -3.59403    2.75242  -1.306    0.192
BODY.MASS.INDEX               0.07478    0.11322   0.661    0.509
factor(SEX.0.FEMALE.1.MALE)1 -0.96007    0.75301  -1.275    0.202

(Dispersion parameter for binomial family taken to be 1)

    Null deviance: 54.898  on 94  degrees of freedom
Residual deviance: 53.005  on 92  degrees of freedom
AIC: 59.005

Number of Fisher Scoring iterations: 5

X1.MORT.OPERATIVE.MORTALITY.0.NONE.1YES ~ BODY.MASS.INDEX + factor(PRIOR.SURGERY.0NO.1CABG.2VALVE.3OTHER) + 
    factor(CEREBROVASCULAR.DISEASE.0NO.1YES) + factor(CHRONIC.RENAL.FAILURE.0NO.1YES) + 
    factor(DIABETES.0NO.1YES) + factor(SMOKING.YES.0NO.1YES) + 
    AGE + RBC.U + PUMP.TIME + CROSS.CLAMP.TIME + BNP + BUN + 
    PH + EF + OPERATION.TIME
<environment: 0x00000000267a3998>

Call:
glm(formula = formula(fml), family = "binomial", data = wdtmp, 
    weights = wdtmp$weights)

Deviance Residuals: 
     Min        1Q    Median        3Q       Max  
-1.52238  -0.19944  -0.05190  -0.00001   2.32359  

Coefficients:
                                                 Estimate Std. Error z value
(Intercept)                                     1.300e+01  1.556e+01   0.836
BODY.MASS.INDEX                                -8.744e-02  2.067e-01  -0.423
factor(PRIOR.SURGERY.0NO.1CABG.2VALVE.3OTHER)2 -1.647e+01  1.882e+04  -0.001
factor(PRIOR.SURGERY.0NO.1CABG.2VALVE.3OTHER)3 -8.932e-01  2.191e+00  -0.408
factor(CEREBROVASCULAR.DISEASE.0NO.1YES)1       4.879e+00  2.921e+00   1.670
factor(CHRONIC.RENAL.FAILURE.0NO.1YES)1         5.590e+00  3.469e+00   1.612
factor(CHRONIC.RENAL.FAILURE.0NO.1YES)2        -1.401e+01  2.923e+04   0.000
factor(DIABETES.0NO.1YES)1                      1.850e+00  1.689e+00   1.095
factor(SMOKING.YES.0NO.1YES)1                  -1.953e+02  2.776e+03  -0.070
AGE                                            -6.212e-02  1.428e-01  -0.435
RBC.U                                           4.005e-01  2.364e-01   1.694
PUMP.TIME                                       3.582e-03  1.277e-02   0.280
CROSS.CLAMP.TIME                                3.729e-02  1.873e-02   1.991
BNP                                            -5.452e-04  3.706e-04  -1.471
BUN                                             4.246e-01  2.454e-01   1.730
PH                                             -3.246e-02  3.977e-02  -0.816
EF                                             -1.851e-01  9.077e-02  -2.039
OPERATION.TIME                                 -1.263e+00  5.952e-01  -2.121
                                               Pr(>|z|)  
(Intercept)                                      0.4034  
BODY.MASS.INDEX                                  0.6722  
factor(PRIOR.SURGERY.0NO.1CABG.2VALVE.3OTHER)2   0.9993  
factor(PRIOR.SURGERY.0NO.1CABG.2VALVE.3OTHER)3   0.6835  
factor(CEREBROVASCULAR.DISEASE.0NO.1YES)1        0.0948 .
factor(CHRONIC.RENAL.FAILURE.0NO.1YES)1          0.1070  
factor(CHRONIC.RENAL.FAILURE.0NO.1YES)2          0.9996  
factor(DIABETES.0NO.1YES)1                       0.2735  
factor(SMOKING.YES.0NO.1YES)1                    0.9439  
AGE                                              0.6636  
RBC.U                                            0.0903 .
PUMP.TIME                                        0.7792  
CROSS.CLAMP.TIME                                 0.0465 *
BNP                                              0.1412  
BUN                                              0.0836 .
PH                                               0.4143  
EF                                               0.0415 *
OPERATION.TIME                                   0.0339 *
---
Signif. codes:  0 '***' 0.001 '**' 0.01 '*' 0.05 '.' 0.1 ' ' 1

(Dispersion parameter for binomial family taken to be 1)

    Null deviance: 54.898  on 94  degrees of freedom
Residual deviance: 26.636  on 77  degrees of freedom
AIC: 62.636

Number of Fisher Scoring iterations: 20

[1] "X1.MORT.OPERATIVE.MORTALITY.0.NONE.1YES ~ BODY.MASS.INDEX  + AGE"
X1.MORT.OPERATIVE.MORTALITY.0.NONE.1YES ~ BODY.MASS.INDEX + AGE
<environment: 0x00000000269aa738>

Call:
glm(formula = formula(fml), family = "binomial", data = wdtmp, 
    weights = wdtmp$weights)

Deviance Residuals: 
    Min       1Q   Median       3Q      Max  
-0.6130  -0.4593  -0.4048  -0.3496   2.4052  

Coefficients:
                Estimate Std. Error z value Pr(>|z|)
(Intercept)     -6.70976    4.81590  -1.393    0.164
BODY.MASS.INDEX  0.08399    0.11728   0.716    0.474
AGE              0.03558    0.04893   0.727    0.467

(Dispersion parameter for binomial family taken to be 1)

    Null deviance: 54.898  on 94  degrees of freedom
Residual deviance: 54.050  on 92  degrees of freedom
AIC: 60.05

Number of Fisher Scoring iterations: 5

X1.MORT.OPERATIVE.MORTALITY.0.NONE.1YES ~ BODY.MASS.INDEX + factor(PRIOR.SURGERY.0NO.1CABG.2VALVE.3OTHER) + 
    factor(CEREBROVASCULAR.DISEASE.0NO.1YES) + factor(CHRONIC.RENAL.FAILURE.0NO.1YES) + 
    factor(DIABETES.0NO.1YES) + factor(SMOKING.YES.0NO.1YES) + 
    factor(SEX.0.FEMALE.1.MALE) + RBC.U + PUMP.TIME + CROSS.CLAMP.TIME + 
    BNP + BUN + PH + EF + OPERATION.TIME
<environment: 0x0000000026a7ba10>

Call:
glm(formula = formula(fml), family = "binomial", data = wdtmp, 
    weights = wdtmp$weights)

Deviance Residuals: 
     Min        1Q    Median        3Q       Max  
-1.52289  -0.21077  -0.04833  -0.00001   2.24992  

Coefficients:
                                                 Estimate Std. Error z value
(Intercept)                                     9.299e+00  1.132e+01   0.822
BODY.MASS.INDEX                                -8.471e-02  2.269e-01  -0.373
factor(PRIOR.SURGERY.0NO.1CABG.2VALVE.3OTHER)2 -1.762e+01  1.926e+04  -0.001
factor(PRIOR.SURGERY.0NO.1CABG.2VALVE.3OTHER)3 -1.177e+00  2.232e+00  -0.527
factor(CEREBROVASCULAR.DISEASE.0NO.1YES)1       4.381e+00  2.472e+00   1.772
factor(CHRONIC.RENAL.FAILURE.0NO.1YES)1         5.501e+00  3.757e+00   1.464
factor(CHRONIC.RENAL.FAILURE.0NO.1YES)2        -1.406e+01  2.923e+04   0.000
factor(DIABETES.0NO.1YES)1                      1.909e+00  1.861e+00   1.026
factor(SMOKING.YES.0NO.1YES)1                  -1.863e+02  2.777e+03  -0.067
factor(SEX.0.FEMALE.1.MALE)1                    3.920e-01  1.596e+00   0.246
RBC.U                                           3.412e-01  1.757e-01   1.942
PUMP.TIME                                       4.764e-03  1.262e-02   0.377
CROSS.CLAMP.TIME                                4.197e-02  2.489e-02   1.686
BNP                                            -5.622e-04  3.697e-04  -1.521
BUN                                             4.054e-01  2.345e-01   1.729
PH                                             -3.668e-02  4.771e-02  -0.769
EF                                             -1.937e-01  1.019e-01  -1.901
OPERATION.TIME                                 -1.230e+00  6.307e-01  -1.949
                                               Pr(>|z|)  
(Intercept)                                      0.4112  
BODY.MASS.INDEX                                  0.7089  
factor(PRIOR.SURGERY.0NO.1CABG.2VALVE.3OTHER)2   0.9993  
factor(PRIOR.SURGERY.0NO.1CABG.2VALVE.3OTHER)3   0.5979  
factor(CEREBROVASCULAR.DISEASE.0NO.1YES)1        0.0764 .
factor(CHRONIC.RENAL.FAILURE.0NO.1YES)1          0.1431  
factor(CHRONIC.RENAL.FAILURE.0NO.1YES)2          0.9996  
factor(DIABETES.0NO.1YES)1                       0.3049  
factor(SMOKING.YES.0NO.1YES)1                    0.9465  
factor(SEX.0.FEMALE.1.MALE)1                     0.8059  
RBC.U                                            0.0522 .
PUMP.TIME                                        0.7058  
CROSS.CLAMP.TIME                                 0.0917 .
BNP                                              0.1284  
BUN                                              0.0838 .
PH                                               0.4419  
EF                                               0.0573 .
OPERATION.TIME                                   0.0513 .
---
Signif. codes:  0 '***' 0.001 '**' 0.01 '*' 0.05 '.' 0.1 ' ' 1

(Dispersion parameter for binomial family taken to be 1)

    Null deviance: 54.898  on 94  degrees of freedom
Residual deviance: 26.752  on 77  degrees of freedom
AIC: 62.752

Number of Fisher Scoring iterations: 20

[1] "X1.MORT.OPERATIVE.MORTALITY.0.NONE.1YES ~ BODY.MASS.INDEX  + RBC.U"
X1.MORT.OPERATIVE.MORTALITY.0.NONE.1YES ~ BODY.MASS.INDEX + RBC.U
<environment: 0x0000000026c90fd8>

Call:
glm(formula = formula(fml), family = "binomial", data = wdtmp, 
    weights = wdtmp$weights)

Deviance Residuals: 
    Min       1Q   Median       3Q      Max  
-0.9677  -0.4321  -0.3738  -0.2985   2.5940  

Coefficients:
                Estimate Std. Error z value Pr(>|z|)  
(Intercept)     -5.79530    2.96339  -1.956   0.0505 .
BODY.MASS.INDEX  0.10605    0.11209   0.946   0.3441  
RBC.U            0.15522    0.09295   1.670   0.0949 .
---
Signif. codes:  0 '***' 0.001 '**' 0.01 '*' 0.05 '.' 0.1 ' ' 1

(Dispersion parameter for binomial family taken to be 1)

    Null deviance: 54.898  on 94  degrees of freedom
Residual deviance: 51.951  on 92  degrees of freedom
AIC: 57.951

Number of Fisher Scoring iterations: 5

X1.MORT.OPERATIVE.MORTALITY.0.NONE.1YES ~ BODY.MASS.INDEX + factor(PRIOR.SURGERY.0NO.1CABG.2VALVE.3OTHER) + 
    factor(CEREBROVASCULAR.DISEASE.0NO.1YES) + factor(CHRONIC.RENAL.FAILURE.0NO.1YES) + 
    factor(DIABETES.0NO.1YES) + factor(SMOKING.YES.0NO.1YES) + 
    factor(SEX.0.FEMALE.1.MALE) + AGE + PUMP.TIME + CROSS.CLAMP.TIME + 
    BNP + BUN + PH + EF + OPERATION.TIME
<environment: 0x0000000026d89cb0>

Call:
glm(formula = formula(fml), family = "binomial", data = wdtmp, 
    weights = wdtmp$weights)

Deviance Residuals: 
     Min        1Q    Median        3Q       Max  
-1.89974  -0.22044  -0.06442   0.00000   2.36108  

Coefficients:
                                                 Estimate Std. Error z value
(Intercept)                                    -9.252e-01  1.384e+01  -0.067
BODY.MASS.INDEX                                -7.200e-02  2.133e-01  -0.338
factor(PRIOR.SURGERY.0NO.1CABG.2VALVE.3OTHER)2 -2.023e+01  1.867e+04  -0.001
factor(PRIOR.SURGERY.0NO.1CABG.2VALVE.3OTHER)3 -1.687e+00  2.339e+00  -0.721
factor(CEREBROVASCULAR.DISEASE.0NO.1YES)1       2.525e+00  1.974e+00   1.279
factor(CHRONIC.RENAL.FAILURE.0NO.1YES)1         4.524e+00  3.494e+00   1.295
factor(CHRONIC.RENAL.FAILURE.0NO.1YES)2        -1.573e+01  2.923e+04  -0.001
factor(DIABETES.0NO.1YES)1                      2.436e+00  1.627e+00   1.498
factor(SMOKING.YES.0NO.1YES)1                  -1.486e+02  2.857e+03  -0.052
factor(SEX.0.FEMALE.1.MALE)1                    5.059e-01  1.504e+00   0.336
AGE                                             1.329e-01  1.374e-01   0.967
PUMP.TIME                                       1.073e-02  1.252e-02   0.857
CROSS.CLAMP.TIME                                4.760e-02  2.518e-02   1.891
BNP                                            -3.697e-04  3.422e-04  -1.080
BUN                                             3.184e-01  2.169e-01   1.468
PH                                             -4.582e-02  4.593e-02  -0.998
EF                                             -1.707e-01  9.325e-02  -1.830
OPERATION.TIME                                 -9.446e-01  5.490e-01  -1.720
                                               Pr(>|z|)  
(Intercept)                                      0.9467  
BODY.MASS.INDEX                                  0.7357  
factor(PRIOR.SURGERY.0NO.1CABG.2VALVE.3OTHER)2   0.9991  
factor(PRIOR.SURGERY.0NO.1CABG.2VALVE.3OTHER)3   0.4706  
factor(CEREBROVASCULAR.DISEASE.0NO.1YES)1        0.2010  
factor(CHRONIC.RENAL.FAILURE.0NO.1YES)1          0.1954  
factor(CHRONIC.RENAL.FAILURE.0NO.1YES)2          0.9996  
factor(DIABETES.0NO.1YES)1                       0.1342  
factor(SMOKING.YES.0NO.1YES)1                    0.9585  
factor(SEX.0.FEMALE.1.MALE)1                     0.7366  
AGE                                              0.3337  
PUMP.TIME                                        0.3913  
CROSS.CLAMP.TIME                                 0.0587 .
BNP                                              0.2800  
BUN                                              0.1421  
PH                                               0.3185  
EF                                               0.0672 .
OPERATION.TIME                                   0.0854 .
---
Signif. codes:  0 '***' 0.001 '**' 0.01 '*' 0.05 '.' 0.1 ' ' 1

(Dispersion parameter for binomial family taken to be 1)

    Null deviance: 54.898  on 94  degrees of freedom
Residual deviance: 30.187  on 77  degrees of freedom
AIC: 66.187

Number of Fisher Scoring iterations: 20

[1] "X1.MORT.OPERATIVE.MORTALITY.0.NONE.1YES ~ BODY.MASS.INDEX  + PUMP.TIME"
X1.MORT.OPERATIVE.MORTALITY.0.NONE.1YES ~ BODY.MASS.INDEX + PUMP.TIME
<environment: 0x0000000026f9bfa0>

Call:
glm(formula = formula(fml), family = "binomial", data = wdtmp, 
    weights = wdtmp$weights)

Deviance Residuals: 
    Min       1Q   Median       3Q      Max  
-0.6884  -0.4528  -0.3661  -0.3110   2.5763  

Coefficients:
                Estimate Std. Error z value Pr(>|z|)  
(Intercept)     -6.46555    3.31746  -1.949   0.0513 .
BODY.MASS.INDEX  0.08427    0.11406   0.739   0.4600  
PUMP.TIME        0.01184    0.00735   1.611   0.1071  
---
Signif. codes:  0 '***' 0.001 '**' 0.01 '*' 0.05 '.' 0.1 ' ' 1

(Dispersion parameter for binomial family taken to be 1)

    Null deviance: 54.898  on 94  degrees of freedom
Residual deviance: 52.066  on 92  degrees of freedom
AIC: 58.066

Number of Fisher Scoring iterations: 5

X1.MORT.OPERATIVE.MORTALITY.0.NONE.1YES ~ BODY.MASS.INDEX + factor(PRIOR.SURGERY.0NO.1CABG.2VALVE.3OTHER) + 
    factor(CEREBROVASCULAR.DISEASE.0NO.1YES) + factor(CHRONIC.RENAL.FAILURE.0NO.1YES) + 
    factor(DIABETES.0NO.1YES) + factor(SMOKING.YES.0NO.1YES) + 
    factor(SEX.0.FEMALE.1.MALE) + AGE + RBC.U + CROSS.CLAMP.TIME + 
    BNP + BUN + PH + EF + OPERATION.TIME
<environment: 0x00000000270882d8>

Call:
glm(formula = formula(fml), family = "binomial", data = wdtmp, 
    weights = wdtmp$weights)

Deviance Residuals: 
     Min        1Q    Median        3Q       Max  
-1.51203  -0.19754  -0.03694  -0.00001   2.18722  

Coefficients:
                                                 Estimate Std. Error z value
(Intercept)                                     1.568e+01  1.405e+01   1.116
BODY.MASS.INDEX                                -1.245e-01  2.249e-01  -0.554
factor(PRIOR.SURGERY.0NO.1CABG.2VALVE.3OTHER)2 -1.601e+01  1.897e+04  -0.001
factor(PRIOR.SURGERY.0NO.1CABG.2VALVE.3OTHER)3 -7.231e-01  1.973e+00  -0.367
factor(CEREBROVASCULAR.DISEASE.0NO.1YES)1       5.364e+00  2.542e+00   2.110
factor(CHRONIC.RENAL.FAILURE.0NO.1YES)1         6.221e+00  3.614e+00   1.721
factor(CHRONIC.RENAL.FAILURE.0NO.1YES)2        -1.319e+01  2.923e+04   0.000
factor(DIABETES.0NO.1YES)1                      2.008e+00  1.883e+00   1.066
factor(SMOKING.YES.0NO.1YES)1                  -2.004e+02  2.740e+03  -0.073
factor(SEX.0.FEMALE.1.MALE)1                    3.610e-01  1.563e+00   0.231
AGE                                            -6.798e-02  1.357e-01  -0.501
RBC.U                                           4.168e-01  2.261e-01   1.843
CROSS.CLAMP.TIME                                4.277e-02  2.290e-02   1.868
BNP                                            -5.364e-04  3.571e-04  -1.502
BUN                                             4.358e-01  2.449e-01   1.780
PH                                             -3.658e-02  4.621e-02  -0.792
EF                                             -2.035e-01  9.733e-02  -2.091
OPERATION.TIME                                 -1.391e+00  6.103e-01  -2.279
                                               Pr(>|z|)  
(Intercept)                                      0.2644  
BODY.MASS.INDEX                                  0.5798  
factor(PRIOR.SURGERY.0NO.1CABG.2VALVE.3OTHER)2   0.9993  
factor(PRIOR.SURGERY.0NO.1CABG.2VALVE.3OTHER)3   0.7139  
factor(CEREBROVASCULAR.DISEASE.0NO.1YES)1        0.0348 *
factor(CHRONIC.RENAL.FAILURE.0NO.1YES)1          0.0852 .
factor(CHRONIC.RENAL.FAILURE.0NO.1YES)2          0.9996  
factor(DIABETES.0NO.1YES)1                       0.2863  
factor(SMOKING.YES.0NO.1YES)1                    0.9417  
factor(SEX.0.FEMALE.1.MALE)1                     0.8173  
AGE                                              0.6163  
RBC.U                                            0.0653 .
CROSS.CLAMP.TIME                                 0.0618 .
BNP                                              0.1331  
BUN                                              0.0751 .
PH                                               0.4286  
EF                                               0.0365 *
OPERATION.TIME                                   0.0227 *
---
Signif. codes:  0 '***' 0.001 '**' 0.01 '*' 0.05 '.' 0.1 ' ' 1

(Dispersion parameter for binomial family taken to be 1)

    Null deviance: 54.898  on 94  degrees of freedom
Residual deviance: 26.665  on 77  degrees of freedom
AIC: 62.665

Number of Fisher Scoring iterations: 20

[1] "X1.MORT.OPERATIVE.MORTALITY.0.NONE.1YES ~ BODY.MASS.INDEX  + CROSS.CLAMP.TIME"
X1.MORT.OPERATIVE.MORTALITY.0.NONE.1YES ~ BODY.MASS.INDEX + CROSS.CLAMP.TIME
<environment: 0x0000000027292370>

Call:
glm(formula = formula(fml), family = "binomial", data = wdtmp, 
    weights = wdtmp$weights)

Deviance Residuals: 
    Min       1Q   Median       3Q      Max  
-0.9356  -0.4085  -0.3374  -0.2872   2.5395  

Coefficients:
                  Estimate Std. Error z value Pr(>|z|)  
(Intercept)      -5.250049   2.802763  -1.873   0.0610 .
BODY.MASS.INDEX   0.052776   0.112418   0.469   0.6387  
CROSS.CLAMP.TIME  0.019756   0.008676   2.277   0.0228 *
---
Signif. codes:  0 '***' 0.001 '**' 0.01 '*' 0.05 '.' 0.1 ' ' 1

(Dispersion parameter for binomial family taken to be 1)

    Null deviance: 54.898  on 94  degrees of freedom
Residual deviance: 49.561  on 92  degrees of freedom
AIC: 55.561

Number of Fisher Scoring iterations: 5

X1.MORT.OPERATIVE.MORTALITY.0.NONE.1YES ~ BODY.MASS.INDEX + factor(PRIOR.SURGERY.0NO.1CABG.2VALVE.3OTHER) + 
    factor(CEREBROVASCULAR.DISEASE.0NO.1YES) + factor(CHRONIC.RENAL.FAILURE.0NO.1YES) + 
    factor(DIABETES.0NO.1YES) + factor(SMOKING.YES.0NO.1YES) + 
    factor(SEX.0.FEMALE.1.MALE) + AGE + RBC.U + PUMP.TIME + BNP + 
    BUN + PH + EF + OPERATION.TIME
<environment: 0x000000002737eba8>

Call:
glm(formula = formula(fml), family = "binomial", data = wdtmp, 
    weights = wdtmp$weights)

Deviance Residuals: 
     Min        1Q    Median        3Q       Max  
-1.45996  -0.31442  -0.12563  -0.00001   2.53174  

Coefficients:
                                                 Estimate Std. Error z value
(Intercept)                                     6.448e+00  1.150e+01   0.561
BODY.MASS.INDEX                                 6.043e-02  2.027e-01   0.298
factor(PRIOR.SURGERY.0NO.1CABG.2VALVE.3OTHER)2 -1.731e+01  1.986e+04  -0.001
factor(PRIOR.SURGERY.0NO.1CABG.2VALVE.3OTHER)3 -1.294e+00  1.872e+00  -0.691
factor(CEREBROVASCULAR.DISEASE.0NO.1YES)1       4.262e+00  2.289e+00   1.862
factor(CHRONIC.RENAL.FAILURE.0NO.1YES)1         3.725e+00  3.291e+00   1.132
factor(CHRONIC.RENAL.FAILURE.0NO.1YES)2        -1.755e+01  2.923e+04  -0.001
factor(DIABETES.0NO.1YES)1                      6.498e-01  1.609e+00   0.404
factor(SMOKING.YES.0NO.1YES)1                  -1.988e+02  2.689e+03  -0.074
factor(SEX.0.FEMALE.1.MALE)1                   -1.378e+00  1.219e+00  -1.130
AGE                                            -1.138e-01  1.102e-01  -1.032
RBC.U                                           4.383e-01  2.071e-01   2.116
PUMP.TIME                                       1.188e-02  1.110e-02   1.071
BNP                                            -4.850e-04  3.841e-04  -1.263
BUN                                             4.337e-01  2.285e-01   1.898
PH                                              6.218e-03  4.003e-02   0.155
EF                                             -9.682e-02  6.490e-02  -1.492
OPERATION.TIME                                 -8.435e-01  4.507e-01  -1.872
                                               Pr(>|z|)  
(Intercept)                                      0.5748  
BODY.MASS.INDEX                                  0.7656  
factor(PRIOR.SURGERY.0NO.1CABG.2VALVE.3OTHER)2   0.9993  
factor(PRIOR.SURGERY.0NO.1CABG.2VALVE.3OTHER)3   0.4894  
factor(CEREBROVASCULAR.DISEASE.0NO.1YES)1        0.0626 .
factor(CHRONIC.RENAL.FAILURE.0NO.1YES)1          0.2576  
factor(CHRONIC.RENAL.FAILURE.0NO.1YES)2          0.9995  
factor(DIABETES.0NO.1YES)1                       0.6863  
factor(SMOKING.YES.0NO.1YES)1                    0.9411  
factor(SEX.0.FEMALE.1.MALE)1                     0.2585  
AGE                                              0.3019  
RBC.U                                            0.0344 *
PUMP.TIME                                        0.2843  
BNP                                              0.2066  
BUN                                              0.0577 .
PH                                               0.8766  
EF                                               0.1358  
OPERATION.TIME                                   0.0613 .
---
Signif. codes:  0 '***' 0.001 '**' 0.01 '*' 0.05 '.' 0.1 ' ' 1

(Dispersion parameter for binomial family taken to be 1)

    Null deviance: 54.898  on 94  degrees of freedom
Residual deviance: 30.593  on 77  degrees of freedom
AIC: 66.593

Number of Fisher Scoring iterations: 20

[1] "X1.MORT.OPERATIVE.MORTALITY.0.NONE.1YES ~ BODY.MASS.INDEX  + BNP"
X1.MORT.OPERATIVE.MORTALITY.0.NONE.1YES ~ BODY.MASS.INDEX + BNP
<environment: 0x0000000027588568>

Call:
glm(formula = formula(fml), family = "binomial", data = wdtmp, 
    weights = wdtmp$weights)

Deviance Residuals: 
    Min       1Q   Median       3Q      Max  
-0.4939  -0.4437  -0.4154  -0.3857   2.4994  

Coefficients:
                  Estimate Std. Error z value Pr(>|z|)
(Intercept)     -3.604e+00  2.824e+00  -1.276    0.202
BODY.MASS.INDEX  5.446e-02  1.132e-01   0.481    0.630
BNP             -5.332e-05  1.855e-04  -0.287    0.774

(Dispersion parameter for binomial family taken to be 1)

    Null deviance: 54.898  on 94  degrees of freedom
Residual deviance: 54.498  on 92  degrees of freedom
AIC: 60.498

Number of Fisher Scoring iterations: 5

X1.MORT.OPERATIVE.MORTALITY.0.NONE.1YES ~ BODY.MASS.INDEX + factor(PRIOR.SURGERY.0NO.1CABG.2VALVE.3OTHER) + 
    factor(CEREBROVASCULAR.DISEASE.0NO.1YES) + factor(CHRONIC.RENAL.FAILURE.0NO.1YES) + 
    factor(DIABETES.0NO.1YES) + factor(SMOKING.YES.0NO.1YES) + 
    factor(SEX.0.FEMALE.1.MALE) + AGE + RBC.U + PUMP.TIME + CROSS.CLAMP.TIME + 
    BUN + PH + EF + OPERATION.TIME
<environment: 0x000000002764dda0>

Call:
glm(formula = formula(fml), family = "binomial", data = wdtmp, 
    weights = wdtmp$weights)

Deviance Residuals: 
     Min        1Q    Median        3Q       Max  
-1.31046  -0.23678  -0.10041  -0.00001   2.48927  

Coefficients:
                                                 Estimate Std. Error z value
(Intercept)                                    -2.259e-01  9.456e+00  -0.024
BODY.MASS.INDEX                                 5.659e-02  1.650e-01   0.343
factor(PRIOR.SURGERY.0NO.1CABG.2VALVE.3OTHER)2 -1.781e+01  1.851e+04  -0.001
factor(PRIOR.SURGERY.0NO.1CABG.2VALVE.3OTHER)3 -6.889e-01  1.868e+00  -0.369
factor(CEREBROVASCULAR.DISEASE.0NO.1YES)1       3.663e+00  2.455e+00   1.492
factor(CHRONIC.RENAL.FAILURE.0NO.1YES)1         2.332e+00  2.808e+00   0.830
factor(CHRONIC.RENAL.FAILURE.0NO.1YES)2        -1.782e+01  2.923e+04  -0.001
factor(DIABETES.0NO.1YES)1                      1.810e+00  1.495e+00   1.211
factor(SMOKING.YES.0NO.1YES)1                  -1.579e+02  2.894e+03  -0.055
factor(SEX.0.FEMALE.1.MALE)1                   -3.094e-01  1.405e+00  -0.220
AGE                                            -1.107e-02  1.226e-01  -0.090
RBC.U                                           1.836e-01  1.723e-01   1.066
PUMP.TIME                                       4.922e-03  1.128e-02   0.436
CROSS.CLAMP.TIME                                2.754e-02  1.941e-02   1.418
BUN                                             3.315e-01  2.212e-01   1.499
PH                                             -4.778e-03  3.762e-02  -0.127
EF                                             -9.988e-02  7.234e-02  -1.381
OPERATION.TIME                                 -7.995e-01  4.665e-01  -1.714
                                               Pr(>|z|)  
(Intercept)                                      0.9809  
BODY.MASS.INDEX                                  0.7316  
factor(PRIOR.SURGERY.0NO.1CABG.2VALVE.3OTHER)2   0.9992  
factor(PRIOR.SURGERY.0NO.1CABG.2VALVE.3OTHER)3   0.7123  
factor(CEREBROVASCULAR.DISEASE.0NO.1YES)1        0.1358  
factor(CHRONIC.RENAL.FAILURE.0NO.1YES)1          0.4063  
factor(CHRONIC.RENAL.FAILURE.0NO.1YES)2          0.9995  
factor(DIABETES.0NO.1YES)1                       0.2260  
factor(SMOKING.YES.0NO.1YES)1                    0.9565  
factor(SEX.0.FEMALE.1.MALE)1                     0.8257  
AGE                                              0.9281  
RBC.U                                            0.2866  
PUMP.TIME                                        0.6627  
CROSS.CLAMP.TIME                                 0.1561  
BUN                                              0.1339  
PH                                               0.8989  
EF                                               0.1674  
OPERATION.TIME                                   0.0866 .
---
Signif. codes:  0 '***' 0.001 '**' 0.01 '*' 0.05 '.' 0.1 ' ' 1

(Dispersion parameter for binomial family taken to be 1)

    Null deviance: 54.898  on 94  degrees of freedom
Residual deviance: 31.097  on 77  degrees of freedom
AIC: 67.097

Number of Fisher Scoring iterations: 20

[1] "X1.MORT.OPERATIVE.MORTALITY.0.NONE.1YES ~ BODY.MASS.INDEX  + BUN"
X1.MORT.OPERATIVE.MORTALITY.0.NONE.1YES ~ BODY.MASS.INDEX + BUN
<environment: 0x00000000278756a8>

Call:
glm(formula = formula(fml), family = "binomial", data = wdtmp, 
    weights = wdtmp$weights)

Deviance Residuals: 
    Min       1Q   Median       3Q      Max  
-0.5025  -0.4417  -0.4090  -0.3860   2.4111  

Coefficients:
                 Estimate Std. Error z value Pr(>|z|)
(Intercept)     -3.779687   2.711008  -1.394    0.163
BODY.MASS.INDEX  0.060448   0.110370   0.548    0.584
BUN             -0.005352   0.023397  -0.229    0.819

(Dispersion parameter for binomial family taken to be 1)

    Null deviance: 54.898  on 94  degrees of freedom
Residual deviance: 54.474  on 92  degrees of freedom
AIC: 60.474

Number of Fisher Scoring iterations: 6

X1.MORT.OPERATIVE.MORTALITY.0.NONE.1YES ~ BODY.MASS.INDEX + factor(PRIOR.SURGERY.0NO.1CABG.2VALVE.3OTHER) + 
    factor(CEREBROVASCULAR.DISEASE.0NO.1YES) + factor(CHRONIC.RENAL.FAILURE.0NO.1YES) + 
    factor(DIABETES.0NO.1YES) + factor(SMOKING.YES.0NO.1YES) + 
    factor(SEX.0.FEMALE.1.MALE) + AGE + RBC.U + PUMP.TIME + CROSS.CLAMP.TIME + 
    BNP + PH + EF + OPERATION.TIME
<environment: 0x00000000279406c8>

Call:
glm(formula = formula(fml), family = "binomial", data = wdtmp, 
    weights = wdtmp$weights)

Deviance Residuals: 
     Min        1Q    Median        3Q       Max  
-1.96095  -0.30370  -0.08519  -0.00011   2.13524  

Coefficients:
                                                 Estimate Std. Error z value
(Intercept)                                     1.165e+01  1.441e+01   0.808
BODY.MASS.INDEX                                -1.257e-01  2.009e-01  -0.626
factor(PRIOR.SURGERY.0NO.1CABG.2VALVE.3OTHER)2 -1.636e+01  7.219e+03  -0.002
factor(PRIOR.SURGERY.0NO.1CABG.2VALVE.3OTHER)3 -1.278e+00  1.741e+00  -0.734
factor(CEREBROVASCULAR.DISEASE.0NO.1YES)1       1.746e+00  1.654e+00   1.055
factor(CHRONIC.RENAL.FAILURE.0NO.1YES)1         4.023e+00  3.063e+00   1.313
factor(CHRONIC.RENAL.FAILURE.0NO.1YES)2        -1.285e+01  1.075e+04  -0.001
factor(DIABETES.0NO.1YES)1                      2.068e+00  1.478e+00   1.399
factor(SMOKING.YES.0NO.1YES)1                  -1.744e+01  2.177e+03  -0.008
factor(SEX.0.FEMALE.1.MALE)1                    1.102e-01  1.383e+00   0.080
AGE                                            -5.833e-03  1.379e-01  -0.042
RBC.U                                           2.702e-01  1.991e-01   1.357
PUMP.TIME                                       5.044e-03  1.016e-02   0.496
CROSS.CLAMP.TIME                                3.855e-02  2.233e-02   1.726
BNP                                            -4.086e-04  3.126e-04  -1.307
PH                                             -2.086e-02  3.602e-02  -0.579
EF                                             -1.870e-01  9.590e-02  -1.950
OPERATION.TIME                                 -7.141e-01  4.390e-01  -1.627
                                               Pr(>|z|)  
(Intercept)                                      0.4189  
BODY.MASS.INDEX                                  0.5316  
factor(PRIOR.SURGERY.0NO.1CABG.2VALVE.3OTHER)2   0.9982  
factor(PRIOR.SURGERY.0NO.1CABG.2VALVE.3OTHER)3   0.4630  
factor(CEREBROVASCULAR.DISEASE.0NO.1YES)1        0.2912  
factor(CHRONIC.RENAL.FAILURE.0NO.1YES)1          0.1890  
factor(CHRONIC.RENAL.FAILURE.0NO.1YES)2          0.9990  
factor(DIABETES.0NO.1YES)1                       0.1617  
factor(SMOKING.YES.0NO.1YES)1                    0.9936  
factor(SEX.0.FEMALE.1.MALE)1                     0.9365  
AGE                                              0.9663  
RBC.U                                            0.1747  
PUMP.TIME                                        0.6196  
CROSS.CLAMP.TIME                                 0.0843 .
BNP                                              0.1913  
PH                                               0.5625  
EF                                               0.0511 .
OPERATION.TIME                                   0.1038  
---
Signif. codes:  0 '***' 0.001 '**' 0.01 '*' 0.05 '.' 0.1 ' ' 1

(Dispersion parameter for binomial family taken to be 1)

    Null deviance: 54.898  on 94  degrees of freedom
Residual deviance: 30.690  on 77  degrees of freedom
AIC: 66.69

Number of Fisher Scoring iterations: 18

[1] "X1.MORT.OPERATIVE.MORTALITY.0.NONE.1YES ~ BODY.MASS.INDEX  + PH"
X1.MORT.OPERATIVE.MORTALITY.0.NONE.1YES ~ BODY.MASS.INDEX + PH
<environment: 0x0000000027b471d8>

Call:
glm(formula = formula(fml), family = "binomial", data = wdtmp, 
    weights = wdtmp$weights)

Deviance Residuals: 
    Min       1Q   Median       3Q      Max  
-0.6902  -0.4335  -0.4006  -0.3531   2.4595  

Coefficients:
                Estimate Std. Error z value Pr(>|z|)
(Intercept)     -4.79336    3.01668  -1.589    0.112
BODY.MASS.INDEX  0.07247    0.11447   0.633    0.527
PH               0.01563    0.01784   0.876    0.381

(Dispersion parameter for binomial family taken to be 1)

    Null deviance: 54.898  on 94  degrees of freedom
Residual deviance: 53.913  on 92  degrees of freedom
AIC: 59.913

Number of Fisher Scoring iterations: 5

X1.MORT.OPERATIVE.MORTALITY.0.NONE.1YES ~ BODY.MASS.INDEX + factor(PRIOR.SURGERY.0NO.1CABG.2VALVE.3OTHER) + 
    factor(CEREBROVASCULAR.DISEASE.0NO.1YES) + factor(CHRONIC.RENAL.FAILURE.0NO.1YES) + 
    factor(DIABETES.0NO.1YES) + factor(SMOKING.YES.0NO.1YES) + 
    factor(SEX.0.FEMALE.1.MALE) + AGE + RBC.U + PUMP.TIME + CROSS.CLAMP.TIME + 
    BNP + BUN + EF + OPERATION.TIME
<environment: 0x0000000027c0c020>

Call:
glm(formula = formula(fml), family = "binomial", data = wdtmp, 
    weights = wdtmp$weights)

Deviance Residuals: 
     Min        1Q    Median        3Q       Max  
-1.37397  -0.17459  -0.06924  -0.00001   2.26940  

Coefficients:
                                                 Estimate Std. Error z value
(Intercept)                                     7.800e+00  1.389e+01   0.562
BODY.MASS.INDEX                                -5.683e-04  1.980e-01  -0.003
factor(PRIOR.SURGERY.0NO.1CABG.2VALVE.3OTHER)2 -1.706e+01  1.930e+04  -0.001
factor(PRIOR.SURGERY.0NO.1CABG.2VALVE.3OTHER)3 -1.249e+00  2.060e+00  -0.606
factor(CEREBROVASCULAR.DISEASE.0NO.1YES)1       4.622e+00  2.965e+00   1.559
factor(CHRONIC.RENAL.FAILURE.0NO.1YES)1         5.006e+00  3.739e+00   1.339
factor(CHRONIC.RENAL.FAILURE.0NO.1YES)2        -1.634e+01  2.923e+04  -0.001
factor(DIABETES.0NO.1YES)1                      1.144e+00  1.589e+00   0.720
factor(SMOKING.YES.0NO.1YES)1                  -1.954e+02  2.852e+03  -0.069
factor(SEX.0.FEMALE.1.MALE)1                   -4.716e-01  1.295e+00  -0.364
AGE                                            -6.028e-02  1.478e-01  -0.408
RBC.U                                           4.067e-01  2.359e-01   1.724
PUMP.TIME                                       3.428e-03  1.137e-02   0.301
CROSS.CLAMP.TIME                                2.895e-02  1.849e-02   1.566
BNP                                            -5.214e-04  3.684e-04  -1.415
BUN                                             4.253e-01  2.596e-01   1.638
EF                                             -1.542e-01  8.060e-02  -1.914
OPERATION.TIME                                 -1.076e+00  5.795e-01  -1.857
                                               Pr(>|z|)  
(Intercept)                                      0.5743  
BODY.MASS.INDEX                                  0.9977  
factor(PRIOR.SURGERY.0NO.1CABG.2VALVE.3OTHER)2   0.9993  
factor(PRIOR.SURGERY.0NO.1CABG.2VALVE.3OTHER)3   0.5445  
factor(CEREBROVASCULAR.DISEASE.0NO.1YES)1        0.1190  
factor(CHRONIC.RENAL.FAILURE.0NO.1YES)1          0.1806  
factor(CHRONIC.RENAL.FAILURE.0NO.1YES)2          0.9996  
factor(DIABETES.0NO.1YES)1                       0.4714  
factor(SMOKING.YES.0NO.1YES)1                    0.9454  
factor(SEX.0.FEMALE.1.MALE)1                     0.7157  
AGE                                              0.6834  
RBC.U                                            0.0848 .
PUMP.TIME                                        0.7631  
CROSS.CLAMP.TIME                                 0.1173  
BNP                                              0.1570  
BUN                                              0.1014  
EF                                               0.0557 .
OPERATION.TIME                                   0.0633 .
---
Signif. codes:  0 '***' 0.001 '**' 0.01 '*' 0.05 '.' 0.1 ' ' 1

(Dispersion parameter for binomial family taken to be 1)

    Null deviance: 54.898  on 94  degrees of freedom
Residual deviance: 27.279  on 77  degrees of freedom
AIC: 63.279

Number of Fisher Scoring iterations: 20

[1] "X1.MORT.OPERATIVE.MORTALITY.0.NONE.1YES ~ BODY.MASS.INDEX  + EF"
X1.MORT.OPERATIVE.MORTALITY.0.NONE.1YES ~ BODY.MASS.INDEX + EF
<environment: 0x000000001c58e7e0>

Call:
glm(formula = formula(fml), family = "binomial", data = wdtmp, 
    weights = wdtmp$weights)

Deviance Residuals: 
    Min       1Q   Median       3Q      Max  
-0.6537  -0.4357  -0.3952  -0.3498   2.4547  

Coefficients:
                Estimate Std. Error z value Pr(>|z|)
(Intercept)     -1.66376    3.71633  -0.448    0.654
BODY.MASS.INDEX  0.05154    0.11110   0.464    0.643
EF              -0.03188    0.03797  -0.840    0.401

(Dispersion parameter for binomial family taken to be 1)

    Null deviance: 54.898  on 94  degrees of freedom
Residual deviance: 53.931  on 92  degrees of freedom
AIC: 59.931

Number of Fisher Scoring iterations: 5

X1.MORT.OPERATIVE.MORTALITY.0.NONE.1YES ~ BODY.MASS.INDEX + factor(PRIOR.SURGERY.0NO.1CABG.2VALVE.3OTHER) + 
    factor(CEREBROVASCULAR.DISEASE.0NO.1YES) + factor(CHRONIC.RENAL.FAILURE.0NO.1YES) + 
    factor(DIABETES.0NO.1YES) + factor(SMOKING.YES.0NO.1YES) + 
    factor(SEX.0.FEMALE.1.MALE) + AGE + RBC.U + PUMP.TIME + CROSS.CLAMP.TIME + 
    BNP + BUN + PH + OPERATION.TIME
<environment: 0x000000001c41dc20>

Call:
glm(formula = formula(fml), family = "binomial", data = wdtmp, 
    weights = wdtmp$weights)

Deviance Residuals: 
     Min        1Q    Median        3Q       Max  
-1.49445  -0.28150  -0.11731  -0.00001   2.73999  

Coefficients:
                                                 Estimate Std. Error z value
(Intercept)                                    -2.152e+00  1.084e+01  -0.199
BODY.MASS.INDEX                                 6.088e-02  1.834e-01   0.332
factor(PRIOR.SURGERY.0NO.1CABG.2VALVE.3OTHER)2 -1.749e+01  2.004e+04  -0.001
factor(PRIOR.SURGERY.0NO.1CABG.2VALVE.3OTHER)3 -1.672e+00  2.325e+00  -0.719
factor(CEREBROVASCULAR.DISEASE.0NO.1YES)1       3.868e+00  2.219e+00   1.743
factor(CHRONIC.RENAL.FAILURE.0NO.1YES)1         3.354e+00  3.398e+00   0.987
factor(CHRONIC.RENAL.FAILURE.0NO.1YES)2        -1.812e+01  2.923e+04  -0.001
factor(DIABETES.0NO.1YES)1                      1.533e+00  1.500e+00   1.022
factor(SMOKING.YES.0NO.1YES)1                  -1.880e+02  2.719e+03  -0.069
factor(SEX.0.FEMALE.1.MALE)1                   -9.278e-01  1.216e+00  -0.763
AGE                                            -8.691e-02  1.190e-01  -0.730
RBC.U                                           3.049e-01  1.851e-01   1.648
PUMP.TIME                                       1.135e-02  1.210e-02   0.938
CROSS.CLAMP.TIME                                1.418e-02  1.282e-02   1.106
BNP                                            -2.928e-04  3.038e-04  -0.964
BUN                                             4.072e-01  2.268e-01   1.796
PH                                             -5.349e-03  4.241e-02  -0.126
OPERATION.TIME                                 -7.375e-01  4.589e-01  -1.607
                                               Pr(>|z|)  
(Intercept)                                      0.8426  
BODY.MASS.INDEX                                  0.7400  
factor(PRIOR.SURGERY.0NO.1CABG.2VALVE.3OTHER)2   0.9993  
factor(PRIOR.SURGERY.0NO.1CABG.2VALVE.3OTHER)3   0.4721  
factor(CEREBROVASCULAR.DISEASE.0NO.1YES)1        0.0813 .
factor(CHRONIC.RENAL.FAILURE.0NO.1YES)1          0.3236  
factor(CHRONIC.RENAL.FAILURE.0NO.1YES)2          0.9995  
factor(DIABETES.0NO.1YES)1                       0.3070  
factor(SMOKING.YES.0NO.1YES)1                    0.9449  
factor(SEX.0.FEMALE.1.MALE)1                     0.4455  
AGE                                              0.4651  
RBC.U                                            0.0994 .
PUMP.TIME                                        0.3482  
CROSS.CLAMP.TIME                                 0.2688  
BNP                                              0.3351  
BUN                                              0.0725 .
PH                                               0.8996  
OPERATION.TIME                                   0.1080  
---
Signif. codes:  0 '***' 0.001 '**' 0.01 '*' 0.05 '.' 0.1 ' ' 1

(Dispersion parameter for binomial family taken to be 1)

    Null deviance: 54.898  on 94  degrees of freedom
Residual deviance: 31.726  on 77  degrees of freedom
AIC: 67.726

Number of Fisher Scoring iterations: 20

[1] "X1.MORT.OPERATIVE.MORTALITY.0.NONE.1YES ~ BODY.MASS.INDEX  + OPERATION.TIME"
X1.MORT.OPERATIVE.MORTALITY.0.NONE.1YES ~ BODY.MASS.INDEX + OPERATION.TIME
<environment: 0x000000001c03e298>

Call:
glm(formula = formula(fml), family = "binomial", data = wdtmp, 
    weights = wdtmp$weights)

Deviance Residuals: 
    Min       1Q   Median       3Q      Max  
-0.5339  -0.4454  -0.3997  -0.3580   2.5205  

Coefficients:
                Estimate Std. Error z value Pr(>|z|)
(Intercept)     -3.07879    2.94414  -1.046    0.296
BODY.MASS.INDEX  0.06632    0.11100   0.597    0.550
OPERATION.TIME  -0.14699    0.21719  -0.677    0.499

(Dispersion parameter for binomial family taken to be 1)

    Null deviance: 54.898  on 94  degrees of freedom
Residual deviance: 54.129  on 92  degrees of freedom
AIC: 60.129

Number of Fisher Scoring iterations: 5

X1.MORT.OPERATIVE.MORTALITY.0.NONE.1YES ~ BODY.MASS.INDEX + factor(PRIOR.SURGERY.0NO.1CABG.2VALVE.3OTHER) + 
    factor(CEREBROVASCULAR.DISEASE.0NO.1YES) + factor(CHRONIC.RENAL.FAILURE.0NO.1YES) + 
    factor(DIABETES.0NO.1YES) + factor(SMOKING.YES.0NO.1YES) + 
    factor(SEX.0.FEMALE.1.MALE) + AGE + RBC.U + PUMP.TIME + CROSS.CLAMP.TIME + 
    BNP + BUN + PH + EF
<environment: 0x000000001bf158b0>

Call:
glm(formula = formula(fml), family = "binomial", data = wdtmp, 
    weights = wdtmp$weights)

Deviance Residuals: 
     Min        1Q    Median        3Q       Max  
-1.51862  -0.28686  -0.16367  -0.00001   2.67831  

Coefficients:
                                                 Estimate Std. Error z value
(Intercept)                                    -8.545e+00  1.086e+01  -0.787
BODY.MASS.INDEX                                 7.389e-02  1.930e-01   0.383
factor(PRIOR.SURGERY.0NO.1CABG.2VALVE.3OTHER)2 -2.020e+01  2.006e+04  -0.001
factor(PRIOR.SURGERY.0NO.1CABG.2VALVE.3OTHER)3 -1.286e+00  1.667e+00  -0.772
factor(CEREBROVASCULAR.DISEASE.0NO.1YES)1       1.008e+00  1.424e+00   0.708
factor(CHRONIC.RENAL.FAILURE.0NO.1YES)1         3.408e-01  2.446e+00   0.139
factor(CHRONIC.RENAL.FAILURE.0NO.1YES)2        -1.921e+01  2.923e+04  -0.001
factor(DIABETES.0NO.1YES)1                      1.532e+00  1.366e+00   1.121
factor(SMOKING.YES.0NO.1YES)1                  -7.139e+01  3.182e+03  -0.022
factor(SEX.0.FEMALE.1.MALE)1                   -1.412e+00  1.142e+00  -1.236
AGE                                             5.457e-02  1.227e-01   0.445
RBC.U                                           1.811e-01  1.621e-01   1.117
PUMP.TIME                                       1.447e-02  9.907e-03   1.460
CROSS.CLAMP.TIME                                1.782e-02  1.416e-02   1.258
BNP                                            -4.086e-04  3.652e-04  -1.119
BUN                                             1.389e-01  1.567e-01   0.886
PH                                              1.072e-02  2.633e-02   0.407
EF                                             -7.416e-02  6.204e-02  -1.195
                                               Pr(>|z|)
(Intercept)                                       0.431
BODY.MASS.INDEX                                   0.702
factor(PRIOR.SURGERY.0NO.1CABG.2VALVE.3OTHER)2    0.999
factor(PRIOR.SURGERY.0NO.1CABG.2VALVE.3OTHER)3    0.440
factor(CEREBROVASCULAR.DISEASE.0NO.1YES)1         0.479
factor(CHRONIC.RENAL.FAILURE.0NO.1YES)1           0.889
factor(CHRONIC.RENAL.FAILURE.0NO.1YES)2           0.999
factor(DIABETES.0NO.1YES)1                        0.262
factor(SMOKING.YES.0NO.1YES)1                     0.982
factor(SEX.0.FEMALE.1.MALE)1                      0.217
AGE                                               0.657
RBC.U                                             0.264
PUMP.TIME                                         0.144
CROSS.CLAMP.TIME                                  0.208
BNP                                               0.263
BUN                                               0.375
PH                                                0.684
EF                                                0.232

(Dispersion parameter for binomial family taken to be 1)

    Null deviance: 54.898  on 94  degrees of freedom
Residual deviance: 33.795  on 77  degrees of freedom
AIC: 69.795

Number of Fisher Scoring iterations: 20
