# Supplementary material for: Body mass index and postoperative mortality in patients undergoing coronary artery bypass graft surgery plus valve replacement: a retrospective cohort study
Source: PeerJ. 2022 Jun 14;10:e13601. doi: 10.7717/peerj.13601 (PMC9205315; doi:10.7717/peerj.13601)
Supplement: Supplemental Information 4 [file peerj-10-13601-s004.zip › 3/1_7_tbl/1_7_tbl.R]

R.Version4RUN<-361;
R.LibLocation <- file.path(R.home(),'library')
#***************** Regarding ALL Following R Functions ********************
#***** COPYRIGHT (c) 2010 X&Y Solutions, ALL RIGHT RESERVED ***************
#******************* www.EmpowerStats.com *********************************
#**************************************************************************
Sys.setlocale("LC_TIME", "C")
library(doBy,lib.loc=R.LibLocation)
library(plotrix,lib.loc=R.LibLocation)
library(stringi,lib.loc=R.LibLocation)
library(stringr,lib.loc=R.LibLocation)
library(survival,lib.loc=R.LibLocation)
library(rms,lib.loc=R.LibLocation)
library(nnet,lib.loc=R.LibLocation)
library(car,lib.loc=R.LibLocation)
library(mgcv,lib.loc=R.LibLocation)
pdfwd<-6; pdfht<-6
setwd("D:/dc/3/1_7_tbl")
load("D:/dc/3/D1.Rdata")
if (length(which(ls()=="EmpowerStatsR"))==0) EmpowerStatsR<-get(ls()[1])
names(EmpowerStatsR)<-toupper(names(EmpowerStatsR))
ofname<-'1_7_tbl'


this.vars.used<- c('PRIOR.SURGERY.0NO.1CABG.2VALVE.3OTHER','CEREBROVASCULAR.DISEASE.0NO.1YES','CHRONIC.RENAL.FAILURE.0NO.1YES','DIABETES.0NO.1YES','SMOKING.YES.0NO.1YES','BODY.MASS.INDEX','SEX.0.FEMALE.1.MALE','AGE','RBC.U','PUMP.TIME','CROSS.CLAMP.TIME','BNP','BUN','PH','EF','X1.MORT.OPERATIVE.MORTALITY.0.NONE.1YES','OPERATION.TIME')
this.vars.type<- c(3,2,3,2,2,0,2,0,0,0,0,0,0,0,0,2,0)
EmpowerStatsR<- EmpowerStatsR[this.vars.used]
vname<-c("PRIOR.SURGERY.0NO.1CABG.2VALVE.3OTHER","PRIOR.SURGERY.0NO.1CABG.2VALVE.3OTHER.0","PRIOR.SURGERY.0NO.1CABG.2VALVE.3OTHER.2","PRIOR.SURGERY.0NO.1CABG.2VALVE.3OTHER.3")
vlabel<-c("PRIOR.SURGERY.0NO.1CABG.2VALVE.3OTHER","  0","  2","  3")
vname<-c(vname,"CEREBROVASCULAR.DISEASE.0NO.1YES","CEREBROVASCULAR.DISEASE.0NO.1YES.0","CEREBROVASCULAR.DISEASE.0NO.1YES.1")
vlabel<-c(vlabel,"CEREBROVASCULAR.DISEASE.0NO.1YES","  0","  1")
vname<-c(vname,"CHRONIC.RENAL.FAILURE.0NO.1YES","CHRONIC.RENAL.FAILURE.0NO.1YES.0","CHRONIC.RENAL.FAILURE.0NO.1YES.1","CHRONIC.RENAL.FAILURE.0NO.1YES.2")
vlabel<-c(vlabel,"CHRONIC.RENAL.FAILURE.0NO.1YES","  0","  1","  2")
vname<-c(vname,"DIABETES.0NO.1YES","DIABETES.0NO.1YES.0","DIABETES.0NO.1YES.1")
vlabel<-c(vlabel,"DIABETES.0NO.1YES","  0","  1")
vname<-c(vname,"SMOKING.YES.0NO.1YES","SMOKING.YES.0NO.1YES.0","SMOKING.YES.0NO.1YES.1")
vlabel<-c(vlabel,"SMOKING.YES.0NO.1YES","  0","  1")
vname<-c(vname,"BODY.MASS.INDEX","SEX.0.FEMALE.1.MALE","SEX.0.FEMALE.1.MALE.0","SEX.0.FEMALE.1.MALE.1")
vlabel<-c(vlabel,"BODY.MASS.INDEX","SEX.0.FEMALE.1.MALE","  0","  1")
vname<-c(vname,"AGE","RBC.U","PUMP.TIME","CROSS.CLAMP.TIME")
vlabel<-c(vlabel,"AGE","RBC.U","PUMP.TIME","CROSS.CLAMP.TIME")
vname<-c(vname,"BNP","BUN","PH","EF","X1.MORT.OPERATIVE.MORTALITY.0.NONE.1YES","X1.MORT.OPERATIVE.MORTALITY.0.NONE.1YES.0","X1.MORT.OPERATIVE.MORTALITY.0.NONE.1YES.1")
vlabel<-c(vlabel,"BNP","BUN","PH","EF","X1.MORT.OPERATIVE.MORTALITY.0.NONE.1YES","  0","  1")
vname<-c(vname,"OPERATION.TIME")
vlabel<-c(vlabel,"OPERATION.TIME")
 
library(mgcv,lib.loc=R.LibLocation); 
library(geepack,lib.loc=R.LibLocation); 
library(fmsb,lib.loc=R.LibLocation); 
WD <- EmpowerStatsR; rm(EmpowerStatsR); gc(); 
title<-'Ð­±äÁ¿¼ì²éÓëÉ¸Ñ¡'; 
wd.subset=''; 
weights.var<- NA; 
yvname<-c('X1.MORT.OPERATIVE.MORTALITY.0.NONE.1YES'); 
ydist<-c('binomial'); 
ylink<-c('logit'); 
ylv<- this.vars.type[match(yvname, this.vars.used)]; 
svname<-c('PRIOR.SURGERY.0NO.1CABG.2VALVE.3OTHER','CEREBROVASCULAR.DISEASE.0NO.1YES','CHRONIC.RENAL.FAILURE.0NO.1YES','DIABETES.0NO.1YES','SMOKING.YES.0NO.1YES','SEX.0.FEMALE.1.MALE','AGE','RBC.U','PUMP.TIME','CROSS.CLAMP.TIME','BNP','BUN','PH','EF','OPERATION.TIME'); 
sdf<-c('0','0','0','0','0','0','.','.','.','.','.','.','.','.','.'); 
vdf<-c(0,0,0,0,0,0,0,0,0,0,0,0,0,0,0); 
slv<- this.vars.type[match(svname, this.vars.used)]; 
par1<-10; 
colvname<- NA; 
xvname<-c('BODY.MASS.INDEX'); 
sxf<-c(0); 
vxf<-c(0); 
xlv<- this.vars.type[match(xvname, this.vars.used)]; 
cox<- 0; 
timevar<- NA; 
vname.start<- NA; 
avname<-c(); 
subjvname<- NA; 
gee.TYPE<-'INDEPENDENCE'; 
dec<-4; 
if (is.na(dec)) dec<-1; 
if (dec < 1) dec<-abs(log10(dec)); 
##R package## mgcv geepack fmsb ##R package##;
pvformat<-function(p,dec) {
  pp <- sprintf(paste("%.",dec,"f",sep=""),as.numeric(p))
  if (is.matrix(p)) {pp<-matrix(pp, nrow=nrow(p)); colnames(pp)<-colnames(p);rownames(pp)<-rownames(p);}
  lw <- paste("<",substr("0.00000000000",1,dec+1),"1",sep="");
  pp[as.numeric(p)<(1/10^dec)]<-lw
  return(pp)
}
numfmt<-function(p,dec) {
  if (is.list(p)) p<-as.matrix(p)
  pp <- sprintf(paste("%.",dec,"f",sep=""),as.numeric(p))
  if (is.matrix(p)) {pp<-matrix(pp, nrow=nrow(p));colnames(pp)<-colnames(p);rownames(pp)<-rownames(p);}
  pp[as.numeric(p)>10000000]<- "inf."
  pp[is.na(p) | gsub(" ","",p)==""]<- ""
  pp[p=="-Inf"]<-"-Inf"
  pp[p=="Inf"]<-"Inf"
  return(pp)
}
vifSelect<-function(dfr, t=5, fix=NA, weights=1){
  if(!class(dfr)=="data.frame") dfr<-data.frame(dfr)
  vnames<-names(dfr); nvar<-length(vnames); 
  if (!is.na(fix)) {v4slt<-(1:nvar)[-fix];} else {v4slt<-(1:nvar);} 
  vifmat<-matrix(NA,nrow=nvar,ncol=1)
  vifmax<-100; v.rm<-0; k<-1
  while (vifmax>=t) {
    vnum <-(0:nvar)[-match(v.rm,(0:nvar))]
    for (v in vnum) {
      fml <- paste(vnames[v],"~",paste(vnames[vnum[vnum!=v]],collapse="+"))
      lm.mdl<-summary(lm(formula(fml),weights=weights, data=dfr));
      print(fml);print(lm.mdl)
      vifmat[v,k]<-round(1/(1-lm.mdl$r.squared),1)
    } 
    vifmax<-max(as.numeric(vifmat[v4slt,k]),na.rm=TRUE)
    if (vifmax<t) break
    v.rm<-c(v.rm,v4slt[which(as.numeric(vifmat[v4slt,k])==vifmax)[1]])
    k<-k+1; vifmat<-cbind(vifmat,NA); 
  }
  slt.vv<-!is.na(vifmat[v4slt,k])
  vif.Rm<-vnames[is.na(vifmat[,k])]
  vifmat2 <- rbind(c(" ",paste("Step",(1:k))),cbind(vnames,vifmat))
  dfcmpt<-dfr[apply(is.na(dfr),1,sum)==0,]
  dfvmax<-apply(dfcmpt,2,max);  dfvmin<-apply(dfcmpt,2,min);  singlar<-(dfvmax==dfvmin);
  if (sum(singlar)>0) {
    slt.vv<-(!is.na(vifmat[,k]) & (!singlar))[v4slt]
    vif.Rm<-vnames[is.na(vifmat[,k]) | singlar]
    vifmat2 <-cbind(vifmat2, c("Singlarity check", singlar))
  }
  return(list(slt.vv,vif.Rm,vifmat2))
}
mat2htmltable<-function(mat) {
  t1<- apply(mat,1,function(z) paste(z,collapse="</td><td>"))
  t2<- paste("<tr><td>",t1,"</td></tr>")
  return(paste(t2,collapse=" "))
}
chkMatrixSinglar <- function(mat) {
  oo<-rep(0,ncol(mat))
  tmp<-mat[apply(is.na(mat),1,sum)==0,]
  oo[apply(tmp,2,function(z) length(levels(as.factor(z)))==1)]<-1
  rr<-cor(tmp)
  for (i in (2:ncol(rr))) if (sum(rr[1:(i-1),i]>0.999)>0) oo[i]<-1
  if (sum(oo)>0) print(rr)
  return(oo)
}
setgam<-function(fml,yi) {
  if (ydist[yi]=="") ydist[yi]<-"gaussian"
  if (ydist[yi]=="exact") ydist[yi]<-"binomial"
  if (ydist[yi]=="breslow") ydist[yi]<-"binomial"
  if (ydist[yi]=="gaussian") mdl<-gam(formula(fml),weights=wdtmp$weights,data=wdtmp, family=gaussian(link="identity"))
  if (ydist[yi]=="binomial") mdl<-gam(formula(fml),weights=wdtmp$weights,data=wdtmp, family=binomial(link="logit"))
  if (ydist[yi]=="poisson") mdl<-gam(formula(fml),weights=wdtmp$weights,data=wdtmp, family=poisson(link="log"))
  if (ydist[yi]=="gamma") mdl<-gam(formula(fml),weights=wdtmp$weights,data=wdtmp, family=Gamma(link="inverse"))
  if (ydist[yi]=="negbin") mdl<-gam(formula(fml),weights=wdtmp$weights,data=wdtmp, family=negbin(c(1,10), link="log"))
  return(mdl)
}
setgee<-function(fml,yi) {
  if (ydist[yi]=="") ydist[yi]<-"gaussian"
  if (ydist[yi]=="exact") ydist[yi]<-"binomial"
  if (ydist[yi]=="breslow") ydist[yi]<-"binomial"
  if (ydist[yi]=="gaussian") md<-try(geeglm(formula(fml),id=wdtmp[,subjvname],corstr=gee.TYPE,family="gaussian",weights=wdtmp$weights,data=wdtmp))
  if (ydist[yi]=="binomial") md<-try(geeglm(formula(fml),id=wdtmp[,subjvname],corstr=gee.TYPE,family="binomial",weights=wdtmp$weights,data=wdtmp))
  if (ydist[yi]=="poisson") md<-try(geeglm(formula(fml),id=wdtmp[,subjvname],corstr=gee.TYPE,family="poisson",weights=wdtmp$weights,data=wdtmp))
  if (ydist[yi]=="gamma") md<-try(geeglm(formula(fml),id=wdtmp[,subjvname],corstr=gee.TYPE,family="Gamma",weights=wdtmp$weights,data=wdtmp))
  if (ydist[yi]=="negbin") md<-try(geeglm.nb(formula(fml),id=wdtmp[,subjvname],corstr=gee.TYPE,weights=wdtmp$weights,data=wdtmp))
  return(md)
}
setglm<-function(fml,yi) {
  if (ydist[yi]=="") ydist[yi]<-"gaussian"
  if (ydist[yi]=="exact") ydist[yi]<-"binomial"
  if (ydist[yi]=="breslow") ydist[yi]<-"binomial"
  if (ydist[yi]=="gaussian") md<-try(glm(formula(fml),family="gaussian",weights=wdtmp$weights,data=wdtmp))
  if (ydist[yi]=="binomial") md<-try(glm(formula(fml),family="binomial",weights=wdtmp$weights,data=wdtmp))
  if (ydist[yi]=="poisson") md<-try(glm(formula(fml),family="poisson",weights=wdtmp$weights,data=wdtmp))
  if (ydist[yi]=="gamma") md<-try(glm(formula(fml),family="Gamma",weights=wdtmp$weights,data=wdtmp))
  if (ydist[yi]=="negbin") md<-try(glm.nb(formula(fml),weights=wdtmp$weights,data=wdtmp))
  return(md)
}
mdl2oo<-function(mdl, k, opt) {
  gs<-summary(mdl); print(mdl$formula);  print(gs)
  if (opt=="gam") {gsparm <- gs$p.table;tmpn<-gs$n;
  } else {gsparm <- gs$coefficients;tmpn <- sum(gs$df[c(1,2)]);}
  ncolgsparm <- ncol(gsparm)
  if (gs$family[[2]]=="identity") {
    ncolgsparm<-5
    colnm<-c("","Covariates","N","term","beta","Se.", "95%CI Low","95%CI Upp","P.value")
  } 
  if (gs$family[[2]]=="log" | gs$family[[2]]=="logit") {
    ncolgsparm<-6  
    colnm<-c("","Covariates","N","term","beta","Se.","exp(beta)","95%CI Low","95%CI Upp","P.value")
  }
  if (!smoothsvi[k]) {
    if (gs$family[[2]]=="log" | gs$family[[2]]=="logit") {
      gsparm<-cbind(gsparm[,c(1,2)],exp(gsparm[,1]),exp(gsparm[,1]-1.96*gsparm[,2]),exp(gsparm[,1]+1.96*gsparm[,2]),gsparm[,4])      
    }
    if (gs$family[[2]]=="identity") {
      gsparm<-cbind(gsparm[,c(1,2)],gsparm[,1]-1.96*gsparm[,2],gsparm[,1]+1.96*gsparm[,2],gsparm[,4])
    }
    if (substr(svname_[k],1,7)=="factor(") {
      rowk<-(substr(rownames(gsparm),1,nchar(svname_[k])) == svname_[k])
    } else {
      rowk<-(substr(paste(rownames(gsparm),":",sep=""),1,nchar(svname_[k])+1) == paste(svname_[k],":",sep=""))
    }
    oo<-round(gsparm[rowk,],dec)
    if (sum(rowk)==1) oo<-matrix(oo,nrow=1)
    col0<-rep(k,sum(rowk))
    col1<-rep(" ",sum(rowk)); col1[1]<-sb[k]
    col2<-rep(" ",sum(rowk)); col2[1]<-tmpn
    col3<-rownames(gsparm)[rowk]
    oo<-cbind(col0,col1,col2,col3,oo)
  } else {
    oo <- gs$s.table[svname_[k],c(1,4)]    
    oo<-c(k,sb[k],tmpn,paste(svname_[k]," (edf=",round(oo[1],1),")",sep=""),rep(" ",ncolgsparm-1), round(oo[2],4))
  }
  if (is.vector(oo)) oo<-matrix(oo,nrow=1)
  colnames(oo)<-colnm
  return(oo)
}
mdl2bb<-function(mdl, j, opt) {
  gs<-summary(mdl); print(mdl$formula); print(gs)
  if (opt=="gam") {gsparm <- gs$p.table;} else {gsparm <- gs$coefficients;}
  if (substr(xvname_[j],1,7)=="factor(") {
    rowj<-(substr(rownames(gsparm),1,nchar(xvname_[j])) == xvname_[j])
  } else {
    rowj<-(substr(paste(rownames(gsparm),":",sep=""),1,nchar(xvname_[j])+1) == paste(xvname_[j],":",sep=""))
  }
  bb<-round(gsparm[rowj,1],4)
  names(bb)<-rownames(gsparm)[rowj]
  return(bb)
}
if (!is.na(weights.var)) {weights<-WD[,weights.var];} else {weights<-1;}
WD<-cbind(WD,weights);
vlabelN<-(substr(vlabel,1,1)==" ");
vlabelZ<-vlabel[vlabelN];vlabelV<-vlabel[!vlabelN]
vnameV<-vname[!vlabelN];vnameZ<-vname[vlabelN]
if (length(avname)>0) {df0<-as.matrix(WD[,c(xvname,avname,svname)]);
} else {df0<-as.matrix(WD[,c(xvname,svname)]);}
if (par1=="") par1<-10;
vifChk<-vifSelect(df0,t=par1,fix<-(1:length(xvname)),weights=WD$weights)
slt.vv<-vifChk[[1]]; 
if (sum(!slt.vv)>0) {
 if (length(avname)>0) {
  tmp<-slt.vv[1:length(avname)]; slt.vv<-slt.vv[-(1:length(avname))]
  avname<-avname[tmp]; saf<-saf[tmp]; alv<-alv[tmp]; nadj<-length(avname)
 }
 svname<-svname[slt.vv]; sdf<-sdf[slt.vv]; slv<-slv[slt.vv]; 
}
rm(df0)
if (!is.na(subjvname)) {
 if (length(avname)>0) saf<-rep(0,length(saf));
 sdf<-rep(0,length(sdf));
}
fml0<-""; na=0; avb=""; cmp0=TRUE; smoothav=FALSE
if (length(avname)>0) {
  na<-length(avname)
  cmp0<-(apply(is.na(cbind(WD[,avname])),1,sum)==0)
  avb<-vlabelV[match(avname,vnameV)];avb[is.na(avb)]<-avname[is.na(avb)]
  avb[((saf=="s" | saf=="S") & alv==0)]<-paste(avb[((saf=="s" | saf=="S") & alv==0)],"(smooth)");
  avname_ <- avname 
  smoothavi<-((saf=="s" | saf=="S") & alv==0)
  smoothav = (sum(smoothavi)>0)
  avname_[smoothavi]<-paste("s(",avname[smoothavi],")",sep="")
  avname_[alv>0]<-paste("factor(",avname[alv>0],")",sep="")
  fml0<-paste("+",paste(avname_,collapse="+"))
}
nx<-length(xvname); xb<-vlabelV[match(xvname,vnameV)]; xb[is.na(xb)]<-xvname[is.na(xb)]
ny<-length(yvname); yb<-vlabelV[match(yvname,vnameV)]; yb[is.na(yb)]<-yvname[is.na(yb)]
ns<-length(svname); sb<-vlabelV[match(svname,vnameV)]; sb[is.na(sb)]<-svname[is.na(sb)]
xvname_ <- xvname
xvname_[xlv>0]<-paste("factor(",xvname[xlv>0],")",sep="")
svname_ <- svname 
smoothsvi<-((sdf=="s" | sdf=="S") & slv==0)
smoothsv <- (sum(smoothsvi)>0)
svname_[smoothsvi]<-paste("s(",svname[smoothsvi],")",sep="")
svname_[slv>0]<-paste("factor(",svname[slv>0],")",sep="")
fml1<-paste("+",paste(svname_,collapse="+"))
for (k in (1:ns)) {
  tmp<-paste(svname_[-k],collapse="+"); if (tmp>"  ") tmp<-paste("+", tmp) 
  fml1<-c(fml1, tmp)
}
if (smoothav) {gamk0<-rep(TRUE,ns+1); gamk1<-gamk0;
} else {
  gamk0<-FALSE; gamk1<-smoothsv
  for (k in (1:ns)) {gamk0<-c(gamk0,smoothsvi[k]); gamk1<-c(gamk1,(sum(smoothsvi[-k])>0));} 
}
cmp1<-(apply(is.na(cbind(WD[,svname])),1,sum)==0)
w<-c("<!DOCTYPE html><html lang='zh'><head><meta charset='gb2312'></head><body>")
w<-c(w,paste("<h2>", title, "</h2>"))
 

sink(paste(ofname,".lst",sep=""))
tmp<-cbind(WD[,c(xvname,svname)]);
if (length(avname)>0) tmp<-cbind(tmp,WD[,avname])
if (sum(chkMatrixSinglar(tmp))>0) {
  w<-c(w,"±äÁ¿Ö®¼ä´æÔÚÍêÈ«Ïà¹Ø£¬²é¿´.lstÎÄ¼þ¿´Ïà¹ØÏµÊý£¬ÇëÖØÐÂÉèÖÃ")
} else {
w<-c(w,"</br>VIF ¹²ÏßÐÔÉ¸²é")
w<-c(w,"</br><table border=3>", mat2htmltable(vifChk[[3]]), "</table>")
if (length(vifChk[[2]])>0) w<-c(w,paste("</br>¹²ÏßÐÔÉ¸²éÌÞ³ýµÄ±äÁ¿£º",vifChk[[2]],collapse=" "))

sltoo<-c("Y","X","Ñ¡³öµÄÐ­±äÁ¿£¨±ê×¼1£©","Ñ¡³öµÄÐ­±äÁ¿£¨±ê×¼2£©")
for (i in (1:ny)) {
    ooyi <- NA
    for (k in (1:ns)) {
      wdtmp<-WD[(!is.na(WD[,yvname[i]]) & !is.na(WD[,svname[k]]) & cmp0),]
      fmlk<-paste(yvname[i],"~",svname_[k],fml0);
      print(fmlk)
      if (smoothav | smoothsvi[k]) {ootmp<-mdl2oo(setgam(fmlk,i),k, "gam");
      } else {
        if (!is.na(subjvname)) {
          wdtmp<-wdtmp[order(wdtmp[,subjvname]),]; ootmp<-mdl2oo(setgee(fmlk,i),k, "gee")
        } else {ootmp<-mdl2oo(setglm(fmlk,i),k, "glm");}
      }
      if (is.data.frame(ootmp)) {
          for (z in (1:nrow(ootmp))) ooyi<-rbind(ooyi,as.matrix(ootmp)[z,])
      } else {ooyi<-rbind(ooyi,ootmp);}
    }
    sltyi<-(as.numeric(ooyi[-1,ncol(ooyi)])<0.1)
    sltyi<-as.numeric(unique(ooyi[-1,1][sltyi]))
    slti <- rep(FALSE,ns)
    slti[sltyi]<-TRUE
    ooyi[,-(1:4)]<-numfmt(ooyi[,-(1:4)],4); ooyi[,ncol(ooyi)]<-pvformat(ooyi[,ncol(ooyi)],4)
    ooyi[1,]<-colnames(ooyi)
    w<-c(w,paste("</br></br>Y=", yb[i]))
    w<-c(w, "</br></br>1. Öð¸ö²é¿´Ð­±äÁ¿ÓëYµÄ¹ØÏµ")
    w<-c(w,"</br><table border=3>", mat2htmltable(ooyi[,-1]), "</table>")  
    w<-c(w,"</br></br>2. ÔÚ»ù±¾Ä£ÐÍÖÐÒý½øÐ­±äÁ¿ÓëÔÚÍêÕûÄ£ÐÍÖÐÌÞ³ýÐ­±äÁ¿, ¹Û²ìXµÄ»Ø¹éÏµÊýµÄ±ä»¯")
    for (j in (1:nx)) {
      wdtmp<-WD[(!is.na(WD[,yvname[i]]) & !is.na(WD[,xvname[j]]) & cmp1 & cmp0),]
      if (!is.na(subjvname)) wdtmp<-wdtmp[order(wdtmp[,subjvname]),]
      fmlb<-paste(yvname[i],"~",xvname_[j],fml0, c("",paste("+",svname_)))
      fmlc<-paste(yvname[i],"~",xvname_[j],fml0,fml1)
      
      bb<-NA; cb<-NA
      for (k in (0:ns)) {
        print(fmlb[k+1])
        if (gamk0[k+1]) {bb<-rbind(bb,mdl2bb(setgam(fmlb[k+1], i), j, "gam"));
        } else {
          if (!is.na(subjvname)) {bb<-rbind(bb,mdl2bb(setgee(fmlb[k+1], i), j, "gee"));
          } else {bb<-rbind(bb,mdl2bb(setglm(fmlb[k+1], i), j, "glm"));}
        }
        if (gamk1[k+1]) {cb<-rbind(cb,mdl2bb(setgam(fmlc[k+1], i), j, "gam"));
        } else {
          if (!is.na(subjvname)) {cb<-rbind(cb,mdl2bb(setgee(fmlc[k+1], i), j, "gee"));
          } else {cb<-rbind(cb,mdl2bb(setglm(fmlc[k+1], i), j, "glm"));}
        }
      }
      tmpb<-cbind(bb,cb)
      sltl<- (tmpb< matrix(rep(tmpb[2,]-abs(tmpb[2,])*0.1,nrow(tmpb)),nrow=nrow(tmpb),byrow=TRUE))
      sltg<- (tmpb> matrix(rep(tmpb[2,]+abs(tmpb[2,])*0.1,nrow(tmpb)),nrow=nrow(tmpb),byrow=TRUE))
      slt <- rep("",nrow(tmpb)-2)
      sltij<-(apply((sltl | sltg),1,sum) > 0)[-c(1,2)]
      sltijbb<-c(FALSE,FALSE,((sltl | sltg)>0)[-c(1,2),1])
      sltijcb<-c(FALSE,FALSE,((sltl | sltg)>0)[-c(1,2),2])
      slt[sltij]<-"Yes"
      slt<-c("","",slt)
      bb[1,]<-""; cb[1,]<-""; bb[1,1]<-"»ù±¾Ä£ÐÍ"; cb[1,1]<-"ÍêÕûÄ£ÐÍ"
      bb[-1,]<-numfmt(bb[-1,],4)
      cb[-1,]<-numfmt(cb[-1,],4)
      bb[sltijbb]<- paste(bb[sltijbb],"*")
      cb[sltijcb]<- paste(cb[sltijcb],"*")
      colnmbb<-colnames(bb);
      if (substr(colnmbb,1,7)=="factor(") colnmbb<-gsub(")","=",substr(colnmbb,8,99))
      row1<-c("Ð­±äÁ¿","+/- term",colnmbb,colnmbb,"Ñ¡³ö")
      ooyj<-rbind(row1,cbind(c("","",sb),c("","ÆðÊ¼»Ø¹éÏµÊý",svname_),bb,cb,slt))
      ooyj<-rbind(ooyj[2,],ooyj[1,],ooyj[-c(1,2),])
      w<-c(w,paste("</br>X=", xb[j]))
      w<-c(w,"</br><table border=3>", mat2htmltable(ooyj), "</table>")
      w<-c(w,"* ±íÊ¾ÓëÆðÊ¼»Ø¹éÏµÊýÏà±È±ä»¯³¬¹ý 10% ")
      sltooi<-c(yb[i],xb[j],paste(svname[sltij],collapse=" "))
      sltooi<-c(sltooi,paste(svname[slti | sltij],collapse=" "))
      sltoo<-rbind(sltoo,sltooi)
      rm(sltooi,sltij)      
    }
    rm(slti)
}
w<-c(w,"</br></br>É¸Ñ¡³öÀ´µÄÐ­±äÁ¿")
w<-c(w,"</br><table border=3>", mat2htmltable(sltoo), "</table>")
w<-c(w,"</br>×¢ÊÍ£º")
w<-c(w,"</br>1. ±ê×¼1£ºÔÚ»ù±¾Ä£ÐÍÖÐÒý½øÐ­±äÁ¿»òÔÚÍêÕûÄ£ÐÍÖÐÌÞ³ýÐ­±äÁ¿¶ÔXµÄ»Ø¹éÏµÊýµÄÓ°Ïì>10%")
w<-c(w,"</br>2. ±ê×¼2£º±ê×¼1»òÐ­±äÁ¿¶ÔYµÄ»Ø¹éÏµÊýPÖµ<0.1")
if (na>0) w<-c(w,"</br>3. Öð¸öÐ­±äÁ¿¶ÔYµÄÄ£ÐÍ¡¢»ù±¾Ä£ÐÍ¡¢ÍêÕûÄ£ÐÍÖÐ¾ùµ÷ÕûÁË¹Ì¶¨Òªµ÷ÕûµÄ±äÁ¿:",paste(avb,collapse=" "))
}
sink()
w<-c(w,wd.subset)
w<-c(w,paste("</br>Created by EmpowerStats (www.empowerstats.com) and R on",Sys.Date()))
w<-c(w,"</body></html>")
fileConn<-file(paste(ofname,".htm",sep="")); writeLines(w, fileConn)
 
