# Supplementary material for: Body mass index and postoperative mortality in patients undergoing coronary artery bypass graft surgery plus valve replacement: a retrospective cohort study
Source: PeerJ. 2022 Jun 14;10:e13601. doi: 10.7717/peerj.13601 (PMC9205315; doi:10.7717/peerj.13601)
Supplement: Supplemental Information 4 [file peerj-10-13601-s004.zip › 3/1_8_tbl/1_8_tbl.lst]

[1] "tp.value == 18" "tp.value == 25"
X1.MORT.OPERATIVE.MORTALITY.0.NONE.1YES ~ xTMP + factor(PRIOR.SURGERY.0NO.1CABG.2VALVE.3OTHER) + 
    factor(CEREBROVASCULAR.DISEASE.0NO.1YES) + factor(CHRONIC.RENAL.FAILURE.0NO.1YES) + 
    factor(DIABETES.0NO.1YES) + factor(SMOKING.YES.0NO.1YES) + 
    factor(SEX.0.FEMALE.1.MALE) + AGE + RBC.U + PUMP.TIME + CROSS.CLAMP.TIME + 
    PH + EF + OPERATION.TIME
<environment: 0x0000000024526ac8>

Call:
glm(formula = formula(fml), family = "binomial", data = wdtmp, 
    weights = wdtmp$weights)

Deviance Residuals: 
    Min       1Q   Median       3Q      Max  
-1.7052  -0.3819  -0.2296  -0.1389   3.0212  

Coefficients:
                                                 Estimate Std. Error z value
(Intercept)                                    -6.138e+00  4.866e+00  -1.261
xTMP                                            1.878e-01  9.491e-02   1.978
factor(PRIOR.SURGERY.0NO.1CABG.2VALVE.3OTHER)2 -1.599e+01  2.258e+03  -0.007
factor(PRIOR.SURGERY.0NO.1CABG.2VALVE.3OTHER)3 -8.809e-01  8.689e-01  -1.014
factor(CEREBROVASCULAR.DISEASE.0NO.1YES)1       7.999e-01  6.974e-01   1.147
factor(CHRONIC.RENAL.FAILURE.0NO.1YES)1        -1.123e+00  1.305e+00  -0.860
factor(CHRONIC.RENAL.FAILURE.0NO.1YES)2        -1.416e+01  3.956e+03  -0.004
factor(DIABETES.0NO.1YES)1                      1.585e+00  7.370e-01   2.150
factor(SMOKING.YES.0NO.1YES)1                  -1.210e+00  1.184e+00  -1.023
factor(SEX.0.FEMALE.1.MALE)1                   -5.537e-01  6.259e-01  -0.885
AGE                                             1.145e-02  4.272e-02   0.268
RBC.U                                           7.988e-02  7.677e-02   1.040
PUMP.TIME                                       9.536e-03  6.268e-03   1.521
CROSS.CLAMP.TIME                                1.883e-02  8.709e-03   2.162
PH                                             -8.374e-03  1.872e-02  -0.447
EF                                             -7.112e-02  3.191e-02  -2.229
OPERATION.TIME                                 -1.519e-02  1.260e-01  -0.121
                                               Pr(>|z|)  
(Intercept)                                      0.2071  
xTMP                                             0.0479 *
factor(PRIOR.SURGERY.0NO.1CABG.2VALVE.3OTHER)2   0.9943  
factor(PRIOR.SURGERY.0NO.1CABG.2VALVE.3OTHER)3   0.3107  
factor(CEREBROVASCULAR.DISEASE.0NO.1YES)1        0.2514  
factor(CHRONIC.RENAL.FAILURE.0NO.1YES)1          0.3897  
factor(CHRONIC.RENAL.FAILURE.0NO.1YES)2          0.9971  
factor(DIABETES.0NO.1YES)1                       0.0315 *
factor(SMOKING.YES.0NO.1YES)1                    0.3065  
factor(SEX.0.FEMALE.1.MALE)1                     0.3764  
AGE                                              0.7888  
RBC.U                                            0.2981  
PUMP.TIME                                        0.1281  
CROSS.CLAMP.TIME                                 0.0306 *
PH                                               0.6546  
EF                                               0.0258 *
OPERATION.TIME                                   0.9041  
---
Signif. codes:  0 '***' 0.001 '**' 0.01 '*' 0.05 '.' 0.1 ' ' 1

(Dispersion parameter for binomial family taken to be 1)

    Null deviance: 115.608  on 195  degrees of freedom
Residual deviance:  85.629  on 179  degrees of freedom
AIC: 119.63

Number of Fisher Scoring iterations: 16

X1.MORT.OPERATIVE.MORTALITY.0.NONE.1YES ~ tmp.X1 + tmp.X2 + tmp.X3 + 
    tmp.B1 + factor(PRIOR.SURGERY.0NO.1CABG.2VALVE.3OTHER) + 
    factor(CEREBROVASCULAR.DISEASE.0NO.1YES) + factor(CHRONIC.RENAL.FAILURE.0NO.1YES) + 
    factor(DIABETES.0NO.1YES) + factor(SMOKING.YES.0NO.1YES) + 
    factor(SEX.0.FEMALE.1.MALE) + AGE + RBC.U + PUMP.TIME + CROSS.CLAMP.TIME + 
    PH + EF + OPERATION.TIME
<environment: 0x0000000024127870>

Call:
glm(formula = formula(fml), family = "binomial", data = wdtmp, 
    weights = wdtmp$weights)

Deviance Residuals: 
     Min        1Q    Median        3Q       Max  
-1.60614  -0.25607  -0.09615  -0.03943   2.95545  

Coefficients:
                                                 Estimate Std. Error z value
(Intercept)                                    -8.721e+00  5.225e+00  -1.669
tmp.X1                                         -1.477e+00  7.908e-01  -1.868
tmp.X2                                         -3.521e-01  3.242e-01  -1.086
tmp.X3                                          1.443e+00  5.087e-01   2.837
tmp.B1TRUE                                     -2.490e+00  1.889e+00  -1.318
factor(PRIOR.SURGERY.0NO.1CABG.2VALVE.3OTHER)2 -1.465e+01  2.231e+03  -0.007
factor(PRIOR.SURGERY.0NO.1CABG.2VALVE.3OTHER)3 -6.540e-01  1.058e+00  -0.618
factor(CEREBROVASCULAR.DISEASE.0NO.1YES)1       1.054e+00  8.391e-01   1.256
factor(CHRONIC.RENAL.FAILURE.0NO.1YES)1        -2.652e+00  1.681e+00  -1.578
factor(CHRONIC.RENAL.FAILURE.0NO.1YES)2        -1.288e+01  3.956e+03  -0.003
factor(DIABETES.0NO.1YES)1                      2.931e+00  1.178e+00   2.487
factor(SMOKING.YES.0NO.1YES)1                  -8.340e-01  1.367e+00  -0.610
factor(SEX.0.FEMALE.1.MALE)1                   -1.255e+00  9.056e-01  -1.386
AGE                                             1.023e-01  6.391e-02   1.601
RBC.U                                           4.876e-02  1.027e-01   0.475
PUMP.TIME                                       1.429e-02  8.878e-03   1.610
CROSS.CLAMP.TIME                                2.531e-02  1.223e-02   2.070
PH                                             -7.200e-03  2.506e-02  -0.287
EF                                             -6.854e-02  4.147e-02  -1.653
OPERATION.TIME                                 -1.091e-01  1.463e-01  -0.746
                                               Pr(>|z|)   
(Intercept)                                     0.09513 . 
tmp.X1                                          0.06179 . 
tmp.X2                                          0.27748   
tmp.X3                                          0.00456 **
tmp.B1TRUE                                      0.18736   
factor(PRIOR.SURGERY.0NO.1CABG.2VALVE.3OTHER)2  0.99476   
factor(PRIOR.SURGERY.0NO.1CABG.2VALVE.3OTHER)3  0.53654   
factor(CEREBROVASCULAR.DISEASE.0NO.1YES)1       0.20927   
factor(CHRONIC.RENAL.FAILURE.0NO.1YES)1         0.11458   
factor(CHRONIC.RENAL.FAILURE.0NO.1YES)2         0.99740   
factor(DIABETES.0NO.1YES)1                      0.01287 * 
factor(SMOKING.YES.0NO.1YES)1                   0.54168   
factor(SEX.0.FEMALE.1.MALE)1                    0.16585   
AGE                                             0.10942   
RBC.U                                           0.63486   
PUMP.TIME                                       0.10740   
CROSS.CLAMP.TIME                                0.03845 * 
PH                                              0.77386   
EF                                              0.09837 . 
OPERATION.TIME                                  0.45568   
---
Signif. codes:  0 '***' 0.001 '**' 0.01 '*' 0.05 '.' 0.1 ' ' 1

(Dispersion parameter for binomial family taken to be 1)

    Null deviance: 115.608  on 195  degrees of freedom
Residual deviance:  58.214  on 176  degrees of freedom
AIC: 98.214

Number of Fisher Scoring iterations: 16

X1.MORT.OPERATIVE.MORTALITY.0.NONE.1YES ~ xTMP + tmp.X1 + tmp.X3 + 
    tmp.B1 + factor(PRIOR.SURGERY.0NO.1CABG.2VALVE.3OTHER) + 
    factor(CEREBROVASCULAR.DISEASE.0NO.1YES) + factor(CHRONIC.RENAL.FAILURE.0NO.1YES) + 
    factor(DIABETES.0NO.1YES) + factor(SMOKING.YES.0NO.1YES) + 
    factor(SEX.0.FEMALE.1.MALE) + AGE + RBC.U + PUMP.TIME + CROSS.CLAMP.TIME + 
    PH + EF + OPERATION.TIME
<environment: 0x0000000023170718>

Call:
glm(formula = formula(fml), family = "binomial", data = wdtmp, 
    weights = wdtmp$weights)

Deviance Residuals: 
     Min        1Q    Median        3Q       Max  
-1.60614  -0.25607  -0.09615  -0.03943   2.95545  

Coefficients:
                                                 Estimate Std. Error z value
(Intercept)                                    -2.383e+00  8.890e+00  -0.268
xTMP                                           -3.521e-01  3.242e-01  -1.086
tmp.X1                                         -1.125e+00  1.012e+00  -1.112
tmp.X3                                          1.795e+00  6.103e-01   2.941
tmp.B1TRUE                                     -2.531e-02  2.017e+00  -0.013
factor(PRIOR.SURGERY.0NO.1CABG.2VALVE.3OTHER)2 -1.465e+01  2.231e+03  -0.007
factor(PRIOR.SURGERY.0NO.1CABG.2VALVE.3OTHER)3 -6.540e-01  1.058e+00  -0.618
factor(CEREBROVASCULAR.DISEASE.0NO.1YES)1       1.054e+00  8.391e-01   1.256
factor(CHRONIC.RENAL.FAILURE.0NO.1YES)1        -2.652e+00  1.681e+00  -1.578
factor(CHRONIC.RENAL.FAILURE.0NO.1YES)2        -1.288e+01  3.956e+03  -0.003
factor(DIABETES.0NO.1YES)1                      2.931e+00  1.178e+00   2.487
factor(SMOKING.YES.0NO.1YES)1                  -8.340e-01  1.367e+00  -0.610
factor(SEX.0.FEMALE.1.MALE)1                   -1.255e+00  9.056e-01  -1.386
AGE                                             1.023e-01  6.391e-02   1.601
RBC.U                                           4.876e-02  1.027e-01   0.475
PUMP.TIME                                       1.429e-02  8.878e-03   1.610
CROSS.CLAMP.TIME                                2.531e-02  1.223e-02   2.070
PH                                             -7.200e-03  2.506e-02  -0.287
EF                                             -6.854e-02  4.147e-02  -1.653
OPERATION.TIME                                 -1.091e-01  1.463e-01  -0.746
                                               Pr(>|z|)   
(Intercept)                                     0.78869   
xTMP                                            0.27748   
tmp.X1                                          0.26626   
tmp.X3                                          0.00327 **
tmp.B1TRUE                                      0.98999   
factor(PRIOR.SURGERY.0NO.1CABG.2VALVE.3OTHER)2  0.99476   
factor(PRIOR.SURGERY.0NO.1CABG.2VALVE.3OTHER)3  0.53654   
factor(CEREBROVASCULAR.DISEASE.0NO.1YES)1       0.20927   
factor(CHRONIC.RENAL.FAILURE.0NO.1YES)1         0.11458   
factor(CHRONIC.RENAL.FAILURE.0NO.1YES)2         0.99740   
factor(DIABETES.0NO.1YES)1                      0.01287 * 
factor(SMOKING.YES.0NO.1YES)1                   0.54168   
factor(SEX.0.FEMALE.1.MALE)1                    0.16585   
AGE                                             0.10942   
RBC.U                                           0.63486   
PUMP.TIME                                       0.10740   
CROSS.CLAMP.TIME                                0.03845 * 
PH                                              0.77386   
EF                                              0.09837 . 
OPERATION.TIME                                  0.45568   
---
Signif. codes:  0 '***' 0.001 '**' 0.01 '*' 0.05 '.' 0.1 ' ' 1

(Dispersion parameter for binomial family taken to be 1)

    Null deviance: 115.608  on 195  degrees of freedom
Residual deviance:  58.214  on 176  degrees of freedom
AIC: 98.214

Number of Fisher Scoring iterations: 16
