# Supplementary material for: Body mass index and postoperative mortality in patients undergoing coronary artery bypass graft surgery plus valve replacement: a retrospective cohort study
Source: PeerJ. 2022 Jun 14;10:e13601. doi: 10.7717/peerj.13601 (PMC9205315; doi:10.7717/peerj.13601)
Supplement: Supplemental Information 4 [file peerj-10-13601-s004.zip › 3/1_8_tbl/1_8_tbl.R]

R.Version4RUN<-361;
R.LibLocation <- file.path(R.home(),'library')
#***************** Regarding ALL Following R Functions ********************
#***** COPYRIGHT (c) 2010 X&Y Solutions, ALL RIGHT RESERVED ***************
#******************* www.EmpowerStats.com *********************************
#**************************************************************************
Sys.setlocale("LC_TIME", "C")
library(doBy,lib.loc=R.LibLocation)
library(plotrix,lib.loc=R.LibLocation)
library(stringi,lib.loc=R.LibLocation)
library(stringr,lib.loc=R.LibLocation)
library(survival,lib.loc=R.LibLocation)
library(rms,lib.loc=R.LibLocation)
library(nnet,lib.loc=R.LibLocation)
library(car,lib.loc=R.LibLocation)
library(mgcv,lib.loc=R.LibLocation)
pdfwd<-6; pdfht<-6
setwd("D:/dc/3/1_8_tbl")
load("D:/dc/3/D1.Rdata")
if (length(which(ls()=="EmpowerStatsR"))==0) EmpowerStatsR<-get(ls()[1])
names(EmpowerStatsR)<-toupper(names(EmpowerStatsR))
ofname<-'1_8_tbl'


this.vars.used<- c('PRIOR.SURGERY.0NO.1CABG.2VALVE.3OTHER','CEREBROVASCULAR.DISEASE.0NO.1YES','CHRONIC.RENAL.FAILURE.0NO.1YES','DIABETES.0NO.1YES','SMOKING.YES.0NO.1YES','BODY.MASS.INDEX','SEX.0.FEMALE.1.MALE','AGE','RBC.U','PUMP.TIME','CROSS.CLAMP.TIME','PH','EF','X1.MORT.OPERATIVE.MORTALITY.0.NONE.1YES','OPERATION.TIME')
this.vars.type<- c(3,2,3,2,2,0,2,0,0,0,0,0,0,2,0)
EmpowerStatsR<- EmpowerStatsR[this.vars.used]
vname<-c("PRIOR.SURGERY.0NO.1CABG.2VALVE.3OTHER","PRIOR.SURGERY.0NO.1CABG.2VALVE.3OTHER.0","PRIOR.SURGERY.0NO.1CABG.2VALVE.3OTHER.2","PRIOR.SURGERY.0NO.1CABG.2VALVE.3OTHER.3")
vlabel<-c("PRIOR.SURGERY.0NO.1CABG.2VALVE.3OTHER","  0","  2","  3")
vname<-c(vname,"CEREBROVASCULAR.DISEASE.0NO.1YES","CEREBROVASCULAR.DISEASE.0NO.1YES.0","CEREBROVASCULAR.DISEASE.0NO.1YES.1")
vlabel<-c(vlabel,"CEREBROVASCULAR.DISEASE.0NO.1YES","  0","  1")
vname<-c(vname,"CHRONIC.RENAL.FAILURE.0NO.1YES","CHRONIC.RENAL.FAILURE.0NO.1YES.0","CHRONIC.RENAL.FAILURE.0NO.1YES.1","CHRONIC.RENAL.FAILURE.0NO.1YES.2")
vlabel<-c(vlabel,"CHRONIC.RENAL.FAILURE.0NO.1YES","  0","  1","  2")
vname<-c(vname,"DIABETES.0NO.1YES","DIABETES.0NO.1YES.0","DIABETES.0NO.1YES.1")
vlabel<-c(vlabel,"DIABETES.0NO.1YES","  0","  1")
vname<-c(vname,"SMOKING.YES.0NO.1YES","SMOKING.YES.0NO.1YES.0","SMOKING.YES.0NO.1YES.1")
vlabel<-c(vlabel,"SMOKING.YES.0NO.1YES","  0","  1")
vname<-c(vname,"BODY.MASS.INDEX","SEX.0.FEMALE.1.MALE","SEX.0.FEMALE.1.MALE.0","SEX.0.FEMALE.1.MALE.1")
vlabel<-c(vlabel,"BODY.MASS.INDEX","SEX.0.FEMALE.1.MALE","  0","  1")
vname<-c(vname,"AGE","RBC.U","PUMP.TIME","CROSS.CLAMP.TIME")
vlabel<-c(vlabel,"AGE","RBC.U","PUMP.TIME","CROSS.CLAMP.TIME")
vname<-c(vname,"PH","EF","X1.MORT.OPERATIVE.MORTALITY.0.NONE.1YES","X1.MORT.OPERATIVE.MORTALITY.0.NONE.1YES.0","X1.MORT.OPERATIVE.MORTALITY.0.NONE.1YES.1")
vlabel<-c(vlabel,"PH","EF","X1.MORT.OPERATIVE.MORTALITY.0.NONE.1YES","  0","  1")
vname<-c(vname,"OPERATION.TIME")
vlabel<-c(vlabel,"OPERATION.TIME")
 
library(MASS,lib.loc=R.LibLocation); 
library(gdata,lib.loc=R.LibLocation); 
library(geepack,lib.loc=R.LibLocation); 
library(mgcv,lib.loc=R.LibLocation); 
WD <- EmpowerStatsR; rm(EmpowerStatsR); gc(); 
title<-'ãÐÖµÐ§Ó¦·ÖÎö'; 
wd.subset=''; 
weights.var<- NA; 
yvname<-c('X1.MORT.OPERATIVE.MORTALITY.0.NONE.1YES'); 
ydist<-c('binomial'); 
ylink<-c('logit'); 
ylv<- this.vars.type[match(yvname, this.vars.used)]; 
par1<-'18,25'; 
avname<-c('PRIOR.SURGERY.0NO.1CABG.2VALVE.3OTHER','CEREBROVASCULAR.DISEASE.0NO.1YES','CHRONIC.RENAL.FAILURE.0NO.1YES','DIABETES.0NO.1YES','SMOKING.YES.0NO.1YES','SEX.0.FEMALE.1.MALE','AGE','RBC.U','PUMP.TIME','CROSS.CLAMP.TIME','PH','EF','OPERATION.TIME'); 
saf<-c('0','0','0','0','0','0','.','.','.','.','.','.','.'); 
vaf<-c(0,0,0,0,0,0,0,0,0,0,0,0,0); 
alv<- this.vars.type[match(avname, this.vars.used)]; 
bvar<- NA; 
xvname<-c('BODY.MASS.INDEX'); 
sxf<-c(0); 
vxf<-c(0); 
xlv<- this.vars.type[match(xvname, this.vars.used)]; 
chk<- 0; 
cox<- 0; 
timevar<- NA; 
vname.start<- NA; 
subjvname<- NA; 
gee.TYPE<-'INDEPENDENCE'; 
prn<-1; 
dec<-0.1; 
if (is.na(dec)) dec<-1; 
if (dec < 1) dec<-abs(log10(dec)); 
##R package## MASS gdata geepack mgcv ##R package##;
pvformat<-function(p,dec) {
  pp <- sprintf(paste("%.",dec,"f",sep=""),as.numeric(p))
  if (is.matrix(p)) {pp<-matrix(pp, nrow=nrow(p)); colnames(pp)<-colnames(p);rownames(pp)<-rownames(p);}
  lw <- paste("<",substr("0.00000000000",1,dec+1),"1",sep="");
  pp[as.numeric(p)<(1/10^dec)]<-lw
  return(pp)
}
numfmt<-function(p,dec) {
  if (is.list(p)) p<-as.matrix(p)
  pp <- sprintf(paste("%.",dec,"f",sep=""),as.numeric(p))
  if (is.matrix(p)) {pp<-matrix(pp, nrow=nrow(p));colnames(pp)<-colnames(p);rownames(pp)<-rownames(p);}
  pp[as.numeric(p)>10000000]<- "inf."
  pp[is.na(p) | gsub(" ","",p)==""]<- ""
  pp[p=="-Inf"]<-"-Inf"
  pp[p=="Inf"]<-"Inf"
  return(pp)
}
mat2htmltable<-function(mat) {
  t1<- apply(mat,1,function(z) paste(z,collapse="</td><td>"))
  t2<- paste("<tr><td>",t1,"</td></tr>")
  return(paste(t2,collapse=" "))
}
setgam<-function(fml,yi,wdtmp) {
  if (ydist[yi]=="") ydist[yi]<-"gaussian"
  if (ydist[yi]=="exact") ydist[yi]<-"binomial"
  if (ydist[yi]=="breslow") ydist[yi]<-"binomial"
  if (ydist[yi]=="gaussian") mdl<-try(gam(formula(fml),weights=wdtmp$weights,data=wdtmp, family=gaussian(link="identity")))
  if (ydist[yi]=="binomial") mdl<-try(gam(formula(fml),weights=wdtmp$weights,data=wdtmp, family=binomial(link="logit")))
  if (ydist[yi]=="poisson") mdl<-try(gam(formula(fml),weights=wdtmp$weights,data=wdtmp, family=poisson(link="log")))
  if (ydist[yi]=="gamma") mdl<-try(gam(formula(fml),weights=wdtmp$weights,data=wdtmp, family=Gamma(link="inverse")))
  if (ydist[yi]=="negbin") mdl<-try(gam(formula(fml),weights=wdtmp$weights,data=wdtmp, family=negbin(c(1,10), link="log")))
  return(mdl)
}
setgee<-function(fml,yi, wdtmp) {
  if (ydist[yi]=="") ydist[yi]<-"gaussian"
  if (ydist[yi]=="exact") ydist[yi]<-"binomial"
  if (ydist[yi]=="breslow") ydist[yi]<-"binomial"
  if (ydist[yi]=="gaussian") md<-try(geeglm(formula(fml),id=wdtmp[,subjvname],corstr=gee.TYPE,family="gaussian",weights=wdtmp$weights,data=wdtmp))
  if (ydist[yi]=="binomial") md<-try(geeglm(formula(fml),id=wdtmp[,subjvname],corstr=gee.TYPE,family="binomial",weights=wdtmp$weights,data=wdtmp))
  if (ydist[yi]=="poisson") md<-try(geeglm(formula(fml),id=wdtmp[,subjvname],corstr=gee.TYPE,family="poisson",weights=wdtmp$weights,data=wdtmp))
  if (ydist[yi]=="gamma") md<-try(geeglm(formula(fml),id=wdtmp[,subjvname],corstr=gee.TYPE,family="Gamma",weights=wdtmp$weights,data=wdtmp))
  if (ydist[yi]=="negbin") md<-try(geeglm.nb(formula(fml),id=wdtmp[,subjvname],corstr=gee.TYPE,weights=wdtmp$weights,data=wdtmp))
  return(md)
}
setglm<-function(fml,yi, wdtmp) {
  if (ydist[yi]=="") ydist[yi]<-"gaussian"
  if (ydist[yi]=="exact") ydist[yi]<-"binomial"
  if (ydist[yi]=="breslow") ydist[yi]<-"binomial"
  if (ydist[yi]=="gaussian") md<-try(glm(formula(fml),family="gaussian",weights=wdtmp$weights,data=wdtmp))
  if (ydist[yi]=="binomial") md<-try(glm(formula(fml),family="binomial",weights=wdtmp$weights,data=wdtmp))
  if (ydist[yi]=="poisson") md<-try(glm(formula(fml),family="poisson",weights=wdtmp$weights,data=wdtmp))
  if (ydist[yi]=="gamma") md<-try(glm(formula(fml),family="Gamma",weights=wdtmp$weights,data=wdtmp))
  if (ydist[yi]=="negbin") md<-try(glm.nb(formula(fml),weights=wdtmp$weights,data=wdtmp))
  return(md)
}
mdl2oo<-function(mdl, xxname, opt) {
  if (is.na(mdl[[1]][1])) return(rep(" ",times=length(xxname)))
  if (substr(mdl[[1]][1],1,5)=="Error") return(rep(" ",times=length(xxname)))
  decp<-dec+2; if (decp>4) decp<-4
  gs<-summary(mdl); print(mdl$formula); print(gs)
  if (opt=="gam") {gsparm <- gs$p.table; } else {gsparm <- gs$coefficients;}
  gsp<-gsparm[match(xxname,rownames(gsparm)),]
  if (length(xxname)==1) {beta<-gsp[1]; se<-gsp[2]; pv<-gsp[4]; 
  } else {beta<-gsp[,1]; se<-gsp[,2]; pv<-gsp[,4]; }
  ci1<- beta-1.96*se; ci2<- beta+1.96*se
  pvx<-substr(rep("****",length(pv)),1,(pv<=0.05)+(pv<=0.01)+(pv<=0.001)) 
  if (colprn==3) {pvv<-pvx;} else {pvv<-pvformat(pv,decp);}
  if ((colprn!=2) & (gs$family[[2]]=="log" | gs$family[[2]]=="logit")) {
    o1<-paste(numfmt(exp(beta),dec)," (",numfmt(exp(ci1),dec),", ",numfmt(exp(ci2),dec),")",sep="")
  } else {
    if (colprn<3) {o1<-paste(numfmt(beta,dec), " (",numfmt(ci1,dec),", ",numfmt(ci2,dec),")",sep="")
    } else {o1<-paste(numfmt(beta,dec), "+",numfmt(se,dec),sep="");}
  }     
  o1<-paste(o1,pvv); o1[is.na(beta)]<-NA
  return(o1)
}
removeNA<-function(i,j,wdf) {
 vvv<-c(yvname[i],xvname[j],avname,subjvname,bvar,vname.start,timevar); 
 vvv<-vvv[!is.na(vvv)]; vvv<-vvv[vvv>" "]
 tmp<-is.na(wdf[,vvv]); 
 return(wdf[apply(tmp,1,sum)==0,])
}
get.tpval<-function(i,j,g,opt,wdtmp, tppmin=NA, tppmax=NA) {
  if (is.na(wdtmp)) {
    if (is.na(g)) {wdtmp<-removeNA(i,j,WD);
    } else if (g<nblv) {wdtmp0<-WD[WD[,bvar]==blv[g],]; wdtmp<-removeNA(i,j,wdtmp0);
    } else {wdtmp<-removeNA(i,j,WD); }
  }
  if (is.na(g)) {fmladj1<-fmladj;
  } else if (g<nblv) {fmladj1<-fmladj;
  } else {fmladj1<-paste(fmladj,"+factor(",bvar,")",sep="");}
  xTMP <- wdtmp[,xvname[j]]
  tmp.ss<-seq(0.05,0.95,0.05)
  tp<-quantile(xTMP,probs=tmp.ss,na.rm=TRUE) 
  tmp.llk<-rep(NA,length(tmp.ss))
  fml<-paste(yvname[i],"~",xvname[j],"+tmp.X",fmladj1)
  if (!is.na(tppmin) & !is.na(tppmax)) {
    tp2.min = tppmin; tp2.max = tppmax;
  } else {
    for (k in (1:length(tmp.ss))) {
      tmp.X<-(xTMP > tp[k])*(xTMP-tp[k]); wdtmp1<-cbind(wdtmp,tmp.X)
      if (opt=="glm" | opt=="gee") tmp.mdl<-setglm(fml, i, wdtmp1);
      if (opt=="gam") tmp.mdl<-setgam(fml, i, wdtmp1);
      tmp.llk[k]<-logLik(tmp.mdl)
      rm(wdtmp1, tmp.X)
    }
    tp1<-tmp.ss[which.max(tmp.llk)]
    tp2.min = tp1 - 0.04
    tp2.max = tp1 + 0.04
    if (tp2.min<0.05) {tp2.min=0.05}
    if (tp2.max>0.95) {tp2.max=0.95}
  }	
  tp.pctlrange<-quantile(xTMP,probs=c(tp2.min,tp2.max),na.rm=TRUE)
  tp.range<-unique(xTMP[xTMP>tp.pctlrange[1] & xTMP<tp.pctlrange[2]])
  while (length(tp.range)>5) {
    tmp.pct3<-quantile(tp.range,probs=c(0,0.25,0.5,0.75,1),type=3)
    tmp.llk3<-rep(NA,3)
    for (k in (2:4)) {
      tmp.X<-(xTMP>tmp.pct3[k])*(xTMP-tmp.pct3[k]); wdtmp1<-cbind(wdtmp,tmp.X)
      if (opt=="glm" | opt=="gee") tmp.mdl<-setglm(fml, i, wdtmp1);
      if (opt=="gam") tmp.mdl<-setgam(fml, i, wdtmp1);
      tmp.llk3[k-1]<-logLik(tmp.mdl)
      rm(wdtmp1, tmp.X)
     }
     tmp.min3<-which.max(tmp.llk3)
     tp.range<-tp.range[tp.range>=tmp.pct3[tmp.min3] & tp.range<=tmp.pct3[tmp.min3+2]]
  }
  if (length(tp.range)>0) {
    if (length(tp.range)==1) {tp.val=tp.range[1];} else {
      tmp.llk<-rep(NA,length(tp.range))
      for (k in (1:length(tp.range))) {
         tmp.X<-(xTMP>tp.range[k])*(xTMP-tp.range[k]); wdtmp1<-cbind(wdtmp,tmp.X)
         if (opt=="glm" | opt=="gee") tmp.mdl<-setglm(fml, i, wdtmp1); 
         if (opt=="gam") tmp.mdl<-setgam(fml, i, wdtmp1); 
         tmp.llk[k]<-logLik(tmp.mdl)
         rm(wdtmp1, tmp.X)
      }
      tp.val<-tp.range[which.max(tmp.llk)]
    }
  } else { tp.val<-tp.pctlrange[1];}
  return(round(tp.val,dec));
}
get2lines<-function(i,j,g,tp.value,opt) {
  if (is.na(g)) {fmladj1<-fmladj;wdtmp<-removeNA(i,j,WD);
  } else if (g<nblv) {fmladj1<-fmladj;wdtmp0<-WD[WD[,bvar]==blv[g],];wdtmp<-removeNA(i,j,wdtmp0);
  } else {fmladj1<-paste(fmladj,"+factor(",bvar,")",sep="");wdtmp<-removeNA(i,j,WD);}
  xTMP<-wdtmp[,xvname[j]]
  tmp.X1<-(xTMP<=tp.value)*(xTMP-tp.value)
  tmp.X2<-(xTMP> tp.value)*(xTMP-tp.value)
  wdtmp1<-cbind(wdtmp,xTMP,tmp.X1,tmp.X2)
  fml0<-paste(yvname[i],"~xTMP+tmp.X2",fmladj1)
  fml1<-paste(yvname[i],"~tmp.X1+tmp.X2",fmladj1)
  fml2<-paste(yvname[i],"~xTMP",fmladj1)
  fmlp<-paste(yvname[i],"~xTMP+tmp.X2")  
  tmpn<-nrow(wdtmp)
  print(paste("tp.value ==", tp.value))
  if (opt=="glm") {
     tmp.mdl0<-setglm(fml0,i,wdtmp1); tmp.mdl1<-setglm(fml1,i,wdtmp1)
     tmp.mdl2<-setglm(fml2,i,wdtmp1); tmp.mdlp<-setglm(fmlp,i,wdtmp1)  
  }
  if (opt=="gam") {
     tmp.mdl0<-setgam(fml0,i,wdtmp1); tmp.mdl1<-setgam(fml1,i,wdtmp1)
     tmp.mdl2<-setgam(fml2,i,wdtmp1); tmp.mdlp<-setgam(fmlp,i,wdtmp1)
  }
  if (opt=="gee") {
     tmp.mdl0<-setgee(fml0,i,wdtmp1); tmp.mdl1<-setgee(fml1,i,wdtmp1)
     tmp.mdl2<-setgee(fml2,i,wdtmp1); tmp.mdlp<-setglm(fmlp,i,wdtmp1)
  }
  pd<-predict(tmp.mdlp,data.frame(xTMP=tp.value,tmp.X2=0), se.fit=TRUE)
  prd<-paste(numfmt(pd$fit,dec)," (",numfmt(pd$fit-1.96*pd$se.fit,dec),", ", numfmt(pd$fit+1.96*pd$se.fit, dec),")",sep="")
  m2<-mdl2oo(tmp.mdl2,"xTMP",opt)
  m1<-mdl2oo(tmp.mdl1,c("tmp.X1","tmp.X2"),opt)
  m0<-mdl2oo(tmp.mdl0,"tmp.X2",opt)
  if (opt=="gee") {
     plrt<-try(anova(tmp.mdl0,tmp.mdl2)$"P(>|Chi|)",TRUE)
     plrt<-ifelse((plrt<="9" && plrt>="0"), pvformat(plrt,3),"-")
  } else {plrt<- pvformat(1-pchisq(2*(logLik(tmp.mdl0)[1]-logLik(tmp.mdl2)[1]),1),3);}
  plrti<-""; plrtx<-""
  if (!is.na(g) & g==nblv) {
    fmli<-paste(yvname[i],"~xTMP+xTMP*factor(",bvar,")",fmladj)
    fmlx<-paste(yvname[i],"~tmp.X1+factor(",bvar,")*tmp.X1+tmp.X2+factor(",bvar,")*tmp.X2",fmladj)
    if (opt=="gee") {
      tmp.mdli<-setgee(fmli,i,wdtmp1)
      tmp.mdlx<-setgee(fmlx,i,wdtmp1)
    } else {
      if (opt=="glm") {tmp.mdli<-setglm(fmli,i,wdtmp1);tmp.mdlx<-setglm(fmlx,i,wdtmp1);}
      if (opt=="gam") {tmp.mdli<-setgam(fmli,i,wdtmp1);tmp.mdlx<-setgam(fmlx,i,wdtmp1);}
      plrti<- paste("P-interaction:", pvformat(1-pchisq(2*(logLik(tmp.mdli)[1]-logLik(tmp.mdl2)[1]),nblv-2),3));
      plrtx<- paste("P-interaction:", pvformat(1-pchisq(2*(logLik(tmp.mdlx)[1]-logLik(tmp.mdl1)[1]),2*(nblv-2)),3));
    }  
    print(summary(tmp.mdli)); 
	print("Interaction model === >")
	print(paste("tp.value ==", tp.value))
	print(summary(tmp.mdlx))	
  }
  oo<-list(c(plrti,m2,plrtx,tp.value,m1,m0,prd,plrt),tmpn)
  return(oo)
}
get3lines<-function(i,j,g,tp.value,opt) {
  if (is.na(g)) {fmladj1<-fmladj;wdtmp<-removeNA(i,j,WD);
  } else if (g<nblv) {fmladj1<-fmladj;wdtmp0<-WD[WD[,bvar]==blv[g],];wdtmp<-removeNA(i,j,wdtmp0);
  } else {fmladj1<-paste(fmladj,"+factor(",bvar,")",sep="");wdtmp<-removeNA(i,j,WD);}
  xTMP<-wdtmp[,xvname[j]]; tp1<-tp.value[1]; tp2<-tp.value[2]
  tmp.X1<- (xTMP< tp1)*(xTMP-tp1)
  tmp.X2<-((xTMP>=tp1) & (xTMP<=tp2))*(xTMP-tp1)
  tmp.X3<- (xTMP> tp2)*(xTMP-tp2)
  tmp.B1<- (xTMP>tp2)
  wdtmp1<-cbind(wdtmp,xTMP,tmp.X1,tmp.X2,tmp.X3,tmp.B1)
  fml0<-paste(yvname[i],"~xTMP+tmp.X1+tmp.X3+tmp.B1",fmladj1)
  fml1<-paste(yvname[i],"~tmp.X1+tmp.X2+tmp.X3+tmp.B1",fmladj1)
  fml2<-paste(yvname[i],"~xTMP",fmladj1)
  tmpn<-nrow(wdtmp)
  print(paste("tp.value ==", tp.value))
  if (opt=="glm") {
     tmp.mdl0<-setglm(fml0,i,wdtmp1); tmp.mdl1<-setglm(fml1,i,wdtmp1); tmp.mdl2<-setglm(fml2,i,wdtmp1);
  }
  if (opt=="gam") {
     tmp.mdl0<-setgam(fml0,i,wdtmp1); tmp.mdl1<-setgam(fml1,i,wdtmp1); tmp.mdl2<-setgam(fml2,i,wdtmp1); 
  }
  if (opt=="gee") {
     tmp.mdl0<-setgee(fml0,i,wdtmp1); tmp.mdl1<-setgee(fml1,i,wdtmp1); tmp.mdl2<-setgee(fml2,i,wdtmp1);
  }
  m2<-mdl2oo(tmp.mdl2,"xTMP",opt)
  m1<-mdl2oo(tmp.mdl1,c("tmp.X1","tmp.X2","tmp.X3"),opt)
  m0<-mdl2oo(tmp.mdl0,c("tmp.X1","tmp.X3"),opt)
  if (opt=="gee") {
     plrt<-try(anova(tmp.mdl0,tmp.mdl2)$"P(>|Chi|)",TRUE)
     plrt<-ifelse((plrt<="9" && plrt>="0"), pvformat(plrt,3),"-")
  } else {plrt<- pvformat(1-pchisq(2*(logLik(tmp.mdl0)[1]-logLik(tmp.mdl2)[1]),1),3);}
  plrti<-""; plrtx<-""
  if (!is.na(g) & g==nblv) {
    fmli<-paste(yvname[i],"~xTMP+xTMP*factor(",bvar,")",fmladj)
    fmlx<-paste(yvname[i],"~tmp.X1+factor(",bvar,")*tmp.X1+tmp.X2+factor(",bvar,")*tmp.X2+tmp.X3+factor(",bvar,")*tmp.X3+tmp.B1",fmladj)
    if (opt=="gee") {
      tmp.mdli<-setgee(fmli,i,wdtmp1)
      tmp.mdlx<-setgee(fmlx,i,wdtmp1)
    } else {
      if (opt=="glm") {tmp.mdli<-setglm(fmli,i,wdtmp1);tmp.mdlx<-setglm(fmlx,i,wdtmp1);}
      if (opt=="gam") {tmp.mdli<-setgam(fmli,i,wdtmp1);tmp.mdlx<-setgam(fmlx,i,wdtmp1);}
      plrti<- paste("P-interaction:", pvformat(1-pchisq(2*(logLik(tmp.mdli)[1]-logLik(tmp.mdl2)[1]),nblv-2),3));
      plrtx<- paste("P-interaction:", pvformat(1-pchisq(2*(logLik(tmp.mdlx)[1]-logLik(tmp.mdl1)[1]),3*(nblv-2)),3));
    }     
    print(summary(tmp.mdli)); 
	print("Interaction model === >")
	print(paste("tp.value ==", tp.value))
	print(summary(tmp.mdlx))	
  }
  oo<-list(c(plrti,m2,plrtx,paste(tp.value,collapse=", "),m1,m0,plrt),tmpn)
  return(oo)
}
getci4tp<-function(i,j,g,opt,tp0=NA) {
  set.seed(123456)
  if (is.na(g)) {wdt<-removeNA(i,j,WD);
  } else if (g<nblv) {wdt<-WD[WD[,bvar]==blv[g],];wdt<-removeNA(i,j,wdt);
  } else {wdt<-removeNA(i,j,WD);}
  nnwd<-nrow(wdt); tp.vv<-rep(NA,1000)
  if (!is.na(tp0)) {
    tpp0 = sum(wdt[,xvname[j]] < tp0)/length(wdt[,xvname[j]]) 
    tppmin = max(tpp0 - 0.09, 0.05) 
	tppmax = min(tpp0 + 0.09, 0.95)
  } else {
    tppmin = NA; tppmax = NA
  }
  for (s in (1:1000)) {
    WDi<-wdt[sample(1:nnwd,nnwd,replace=T),]
    tp.vv[s]<-get.tpval(i, j, NA, opt, WDi, tppmin, tppmax); rm(WDi)
  }
  tpci<-paste(quantile(tp.vv,probs=c(0.025,0.975)),collapse=", ")
  return(tpci);
}
if (!is.na(weights.var)) {weights<-WD[,weights.var];} else {weights<-1;}
WD<-cbind(WD,weights);
vlabelN<-(substr(vlabel,1,1)==" ");
vlabelZ<-vlabel[vlabelN];vlabelV<-vlabel[!vlabelN]
vnameV<-vname[!vlabelN];vnameZ<-vname[vlabelN];
allvname<-c(yvname,xvname,bvar,avname,subjvname,vname.start,timevar,"weights"); 
allvname<-allvname[!is.na(allvname)]
WD<-WD[,allvname];
w<-c("<!DOCTYPE html><html lang='zh'><head><meta charset='gb2312'></head><body>")
w<-c(w,paste("<h2>", title, "</h2>"))
if (length(avname)>0) {
  if (sum((saf=="s" | saf=="S") & alv>0)>0) w<-c(w,"</br>Spline smoothing only applies for continuous variables")
  if (!is.na(subjvname)) saf<-rep(0,length(saf))
}
if (sum(xlv>0)>0) w<-c(w,"Categorical exposure variables were ignored")
xvname<-xvname[xlv==0];
if (!is.na(subjvname)) WD<-WD[order(WD[,subjvname]),];

fmladj<-""; avb=""; smoothav<-0; 
if (length(avname)>0) {
  avb<-vlabelV[match(avname,vnameV)];
  avname_ <- avname 
  smoothavi<-((saf=="s" | saf=="S") & alv==0)
  smoothav<-sum(smoothavi)
  avname_[smoothavi]<-paste("s(",avname[smoothavi],")",sep="")
  avb1<-avb
  avb1[smoothavi]<-paste(avb[smoothavi],"(Smooth)",sep="")
  avname_[alv>0]<-paste("factor(",avname[alv>0],")",sep="")
  fmladj<-paste("+",paste(avname_,collapse="+"))
}
if (is.na(bvar)) {
  blvb<-"N"; blvb_<-"N"; nblv<-1; blbl<-"";
} else {
  blbl<-vlabelV[match(bvar,vnameV)]; if (is.na(blbl)) blbl<-bvar;
  blv<-levels(factor(WD[,bvar])); nblv<-length(blv)+1
  blvb_<-vlabelZ[match(paste(bvar,".",blv,sep=""),vnameZ)];
  blvb_[is.na(blvb_)]<-blv[is.na(blvb_)];
  blvb<-c(paste(blbl,blvb_,sep="="),"Total");
  blvb_<-c(blvb_,"Total")
  WD<-WD[!is.na(WD[,bvar]),]
}
ny=length(yvname); nx=length(xvname); 
xb<-vlabelV[match(xvname,vnameV)]; xb[is.na(xb)]<-xvname[is.na(xb)]
yb<-vlabelV[match(yvname,vnameV)]; yb[is.na(yb)]<-yvname[is.na(yb)]
opt<-ifelse(!is.na(subjvname), "gee", ifelse(smoothav>0, "gam", "glm")) ;
colprn<-prn
if (is.na(par1)) par1<-"";
if (is.numeric(par1)) {tp.vv<-par1;
} else {
  tmp<-as.numeric(strsplit(gsub(",", " ",par1)," ")[[1]]);  tp.vv<-c(tmp[!is.na(tmp)],NA)
}
prn<-ifelse(!is.na(bvar), "S", ifelse(nx>1 & ny==1, "X", "Y"));
if (length(tp.vv)>2) tp.vv<-tp.vv[1:2]
ntp<-length(tp.vv); 
getci<-FALSE
prnopt<-c("¦Â (95%CI) Pvalue / OR (95%CI) Pvalue", "¦Â (95%CI) Pvalue", "¦Â+se / OR (95%CI) *P<0.05 **P<0.01 ***P<0.001")
 

if (ntp==1) {
  cc0<-c("Ä£ÐÍ I","&nbsp&nbspÒ»ÌõÖ±ÏßÐ§Ó¦");
  cc0<-c(cc0,"Ä£ÐÍ II","&nbsp&nbspÕÛµã(K)","&nbsp&nbsp &lt K ¶ÎÐ§Ó¦ 1","&nbsp&nbsp &gt K ¶ÎÐ§Ó¦ 2","&nbsp&nbsp 2Óë1µÄÐ§Ó¦²î")
  cc0<-c(cc0,"&nbsp&nbspÕÛµã´¦·½³ÌÔ¤²âÖµ")
  if (is.na(tp.vv[1]) & chk==1) getci<-TRUE;
} else {
  cc0<-c("Ä£ÐÍ I","&nbsp&nbspÒ»ÌõÖ±ÏßÐ§Ó¦");
  cc0<-c(cc0,"Ä£ÐÍ II","&nbsp&nbspÕÛµã(K1,K2)","&nbsp&nbsp &lt K1 ¶ÎÐ§Ó¦ 1","&nbsp&nbsp K1-K2 ¶ÎÐ§Ó¦ 2","&nbsp&nbsp &gt K2 ¶ÎÐ§Ó¦ 3")
  cc0<-c(cc0,"&nbsp&nbsp 1Óë2µÄÐ§Ó¦²î","&nbsp&nbsp 3Óë2µÄÐ§Ó¦²î")
}
if (opt=="gee") {cc0<-c(cc0,"ANOVA Á½Ä£ÐÍ±È½Ï");} else {cc0<-c(cc0,"¶ÔÊýËÆÈ»±È¼ìÑé");}
if (getci) cc0<-c(cc0,"ÕÛµãµÄ95¿ÉÐÅÇø¼ä");
sink(paste(ofname,".lst",sep=""))
nn<-c("Outcome","Exposure",blvb);
if (prn=="Y") {
  for (j in 1:nx) {
    tt<-cc0;
    for (i in 1:ny) {
      if (is.na(tp.vv[1])) {tp.v<-get.tpval(i,j,NA,opt,NA);} else {tp.v<-tp.vv;}
      if (ntp==1) tmpij<-get2lines(i,j,NA,tp.v,opt);  
      if (ntp==2) tmpij<-get3lines(i,j,NA,tp.v,opt);  
      if (getci) {tt<-cbind(tt,c(tmpij[[1]],getci4tp(i,j,NA,opt,tp.v)));} else {tt<-cbind(tt,tmpij[[1]]);}
      nn<-rbind(nn,c(yb[i],xb[j],tmpij[[2]]))
    }
    tt<-rbind(c("Outcome: ",yb),tt)
    w<-c(w,paste("</br>For exposure:",xb[j]))
    w<-c(w,"</br><table border=3>", mat2htmltable(tt), "</table>")
  }
}
if (prn=="X") {
  for (i in 1:ny) {
    tt<-cc0;
    for (j in 1:nx) {
      if (is.na(tp.vv[1])) {tp.v<-get.tpval(i,j,NA,opt,NA);} else {tp.v<-tp.vv;}
      if (ntp==1) tmpij<-get2lines(i,j,NA,tp.v,opt);  
      if (ntp==2) tmpij<-get3lines(i,j,NA,tp.v,opt);  
      if (getci) {tt<-cbind(tt,c(tmpij[[1]],getci4tp(i,j,NA,opt,tp.v)));} else {tt<-cbind(tt,tmpij[[1]]);}
      nn<-rbind(nn,c(yb[i],xb[j],tmpij[[2]]))
    }
    tt<-rbind(c("Exposure: ",xb),tt)
    w<-c(w,paste("</br>For outcome:",yb[i]))
    w<-c(w,"</br><table border=3>", mat2htmltable(tt), "</table>")
  }
}
if (prn=="S") {
  for (i in 1:ny) {
    tt<-cc0;
    for (j in 1:nx) {
      nnij<-c(yb[i],xb[j])
      for (g in 1:nblv) {
        if (is.na(tp.vv[1])) {tp.v<-get.tpval(i,j,g,opt,NA);} else {tp.v<-tp.vv;}
        if (ntp==1) tmpij<-get2lines(i,j,g,tp.v,opt);  
        if (ntp==2) tmpij<-get3lines(i,j,g,tp.v,opt);  
        if (getci) {tt<-cbind(tt,c(tmpij[[1]],getci4tp(i,j,g,opt,tp.v)));} else {tt<-cbind(tt,tmpij[[1]]);}
        nnij<-c(nnij,tmpij[[2]])
      }
      nn<-rbind(nn,nnij)
    }
    tt<-rbind(c(blbl,blvb_),tt)
    w<-c(w,paste("</br>For outcome:",yb[i]))
    w<-c(w,paste("</br>For Exposure:",xb[j]))
    w<-c(w,"</br><table border=3>", mat2htmltable(tt), "</table>")
  }
}
sink()
w<-c(w,"</br>±íÖÐÊý¾Ý£º", prnopt[colprn])
w<-c(w,paste(c("</br>½á¹û±äÁ¿:",paste(yb,collapse="; ")),collapse=" "))
w<-c(w,paste(c("</br>±©Â¶±äÁ¿:",paste(xb,collapse="; ")),collapse=" "))
if (length(avname)==0) avb1<-"None";
w<-c(w,paste(c("</br>µ÷Õû±äÁ¿:",paste(avb1,collapse="; ")),collapse=" "))
if (smoothav>0) w<-c(w,". Generalized additive models were applied")
if (opt=="gee") w<-c(w, paste("</br>Generalized estimate equation were used, subject ID=", subjvname, "(", gee.TYPE,")",sep=""))
w<-c(w,"</br></br>¸÷Ä£ÐÍËùÓÃµÄÑù±¾Á¿</br><table border=3>", mat2htmltable(nn), "</table>")
w<-c(w,wd.subset)
w<-c(w,paste("</br>´Ë±íÓÃÒ×õÍ³¼ÆÈí¼þ (www.empowerstats.com) ºÍRÈí¼þÉú³É£¬Éú³ÉÈÕÆÚ£º",Sys.Date()))
w<-c(w,"</body></html>")
fileConn<-file(paste(ofname,".htm",sep="")); writeLines(w, fileConn)
 
