# Supplementary material for: Body mass index and postoperative mortality in patients undergoing coronary artery bypass graft surgery plus valve replacement: a retrospective cohort study
Source: PeerJ. 2022 Jun 14;10:e13601. doi: 10.7717/peerj.13601 (PMC9205315; doi:10.7717/peerj.13601)
Supplement: Supplemental Information 4 [file peerj-10-13601-s004.zip › 3/D1.dst]

OUTPUT of datadst() Programed by EmpowerStats (www.empowerstats.com)
Data file name        : 1.txt
Data location         : D:/dc/3
Number of observations: 202
Number of variables   : 17
Variables List:
 PRIOR.SURGERY.0NO.1CABG.2VALVE.3OTHER    n1   PRIOR.SURGERY.0NO.1CABG.2VALVE.3OTHER
 CEREBROVASCULAR.DISEASE.0NO.1YES         n1   CEREBROVASCULAR.DISEASE.0NO.1YES
 CHRONIC.RENAL.FAILURE.0NO.1YES           n1   CHRONIC.RENAL.FAILURE.0NO.1YES
 DIABETES.0NO.1YES                        n1   DIABETES.0NO.1YES
 SMOKING.YES.0NO.1YES                     n1   SMOKING.YES.0NO.1YES
 BODY.MASS.INDEX                          n4   BODY.MASS.INDEX
 SEX.0.FEMALE.1.MALE                      n1   SEX.0.FEMALE.1.MALE
 AGE                                      n2   AGE
 RBC.U                                    n4   RBC.U
 PUMP.TIME                                n3   PUMP.TIME
 CROSS.CLAMP.TIME                         n3   CROSS.CLAMP.TIME
 BNP                                      n5   BNP
 BUN                                      n5   BUN
 PH                                       n3   PH
 EF                                       n2   EF
 X1.MORT.OPERATIVE.MORTALITY.0.NONE.1YES  n1   X1.MORT.OPERATIVE.MORTALITY.0.NONE.1YES
 OPERATION.TIME                           n4   OPERATION.TIME
Variables Distribution:
    
PRIOR.SURGERY.0NO.1CABG.2VALVE.3OTHER
         value        count -------- percent -------------------------
         0              160|**************************79.21%
         2                3|1.49%
         3               38|******18.81%
         NA               1|0.5%
             Total      202
    
CEREBROVASCULAR.DISEASE.0NO.1YES
         value        count -------- percent -------------------------
         0              166|***************************82.18%
         1               36|******17.82%
             Total      202
    
CHRONIC.RENAL.FAILURE.0NO.1YES
         value        count -------- percent -------------------------
         0              187|*******************************92.57%
         1               14|**6.93%
         2                1|0.5%
             Total      202
    
DIABETES.0NO.1YES
         value        count -------- percent -------------------------
         0              175|*****************************86.63%
         1               27|****13.37%
             Total      202
    
SMOKING.YES.0NO.1YES
         value        count -------- percent -------------------------
         0              168|****************************83.17%
         1               34|******16.83%
             Total      202
    
BODY.MASS.INDEX
   percentile                         |--------distribution--------------
    min             15             15 |
     5%         17.615          15.85 |*
    10%           19.5          17.55 |**
    25%         21.025          19.25 |****
    50%          23.15          20.95 |******
    75%         25.675          22.65 |*********
    90%          27.99          24.35 |*******
    95%          29.27          26.05 |****
    max             32          27.75 |*****
   mean         23.424          29.45 |**
    std          3.372          31.15 |*
      n            202             32 |
      .              0                |--------distribution--------------
    
SEX.0.FEMALE.1.MALE
         value        count -------- percent -------------------------
         0               74|************36.63%
         1              128|*********************63.37%
             Total      202
    
AGE
   percentile                         |--------distribution--------------
    min             18             18 |
     5%             50           21.2 |
    10%           52.1           27.6 |
    25%             57             34 |
    50%             65           40.4 |
    75%             69           46.8 |**
    90%           73.9           53.2 |******
    95%          76.95           59.6 |*******
    max             82             66 |***************
   mean         63.569           72.4 |******
    std          8.567           78.8 |***
      n            202             82 |
      .              0                |--------distribution--------------
    
RBC.U
   percentile                         |--------distribution--------------
    min              0              0 |
     5%              0            1.1 |****
    10%              0            3.3 |**************
    25%              2            5.5 |******
    50%              4            7.7 |****
    75%              6            9.9 |**
    90%             10           12.1 |*
    95%          12.95           14.3 |*
    max             22           16.5 |*
   mean          4.621           18.7 |
    std          3.975           20.9 |
      n            202             22 |
      .              0                |--------distribution--------------
    
PUMP.TIME
   percentile                         |--------distribution--------------
    min            2.3            2.3 |
     5%             92         20.185 |
    10%          103.7         55.955 |*
    25%            123         91.725 |****
    50%          152.5        127.495 |************
    75%            184        163.265 |************
    90%          209.1        199.035 |*******
    95%          236.6        234.805 |***
    max            360        270.575 |
   mean        156.292        306.345 |
    std         48.107        342.115 |
      n            198            360 |
      .              4                |--------distribution--------------
    
CROSS.CLAMP.TIME
   percentile                         |--------distribution--------------
    min             27             27 |
     5%             35          36.15 |**********
    10%             37          54.45 |*************
    25%          45.25          72.75 |********
    50%           61.5          91.05 |*****
    75%             80         109.35 |**
    90%          106.3         127.65 |*
    95%         125.65         145.95 |*
    max            210         164.25 |*
   mean         67.702         182.55 |
    std         30.135         200.85 |
      n            198            210 |
      .              4                |--------distribution--------------
    
BNP
   percentile                         |--------distribution--------------
    min          18.19          18.19 |
     5%            100       1111.931 |****************************
    10%          120.7       3299.412 |*******
    25%         550.75       5486.893 |***
    50%          955.5       7674.374 |*
    75%           2573       9861.855 |
    90%         5503.2      12049.336 |
    95%        6607.15      14236.817 |
    max          21893      16424.298 |
   mean       1995.483      18611.779 |
    std       2821.024       20799.26 |
      n            108          21893 |
      .             94                |--------distribution--------------
    
BUN
   percentile                         |--------distribution--------------
    min              3              3 |
     5%              4           38.3 |***************************************
    10%              5          108.9 |
    25%              6          179.5 |
    50%              8          250.1 |
    75%             11          320.7 |
    90%         14.502          391.3 |
    95%         18.378          461.9 |
    max            709          532.5 |
   mean          15.57          603.1 |
    std         60.237          673.7 |
      n            189            709 |
      .             13                |--------distribution--------------
    
PH
   percentile                         |--------distribution--------------
    min              1              1 |
     5%             22           6.45 |
    10%             25          17.35 |**
    25%             31          28.25 |***************
    50%             35          39.15 |***********
    75%             46          50.05 |******
    90%             62          60.95 |**
    95%             80          71.85 |*
    max            110          82.75 |*
   mean          39.97          93.65 |*
    std         17.178         104.55 |
      n            201            110 |
      .              1                |--------distribution--------------
    
EF
   percentile                         |--------distribution--------------
    min             31             31 |
     5%             43          33.35 |
    10%             46          38.05 |*
    25%             56          42.75 |*
    50%             63          47.45 |***
    75%             68          52.15 |***
    90%             72          56.85 |****
    95%             74          61.55 |*******
    max             78          66.25 |**********
   mean         61.025          70.95 |*******
    std          9.859          75.65 |**
      n            201             78 |
      .              1                |--------distribution--------------
    
X1.MORT.OPERATIVE.MORTALITY.0.NONE.1YES
         value        count -------- percent -------------------------
         0              185|*******************************91.58%
         1               17|***8.42%
             Total      202
    
OPERATION.TIME
   percentile                         |--------distribution--------------
    min            2.3            2.3 |
     5%            2.3          3.835 |************
    10%           3.52          6.905 |***********************
    25%          4.925          9.975 |**
    50%            5.9         13.045 |
    75%          7.075         16.115 |
    90%            7.9         19.185 |
    95%          8.795         22.255 |
    max             33         25.325 |
   mean          6.085         28.395 |
    std          2.743         31.465 |
      n            202             33 |
      .              0                |--------distribution--------------
    
******************** THE END ************************
